# Supplementary material for: Healthcare seeking patterns for TB symptoms: Findings from the first national TB prevalence survey of South Africa, 2017–2019
Source: PLoS One. 2023 Mar 15;18(3):e0282125. doi: 10.1371/journal.pone.0282125 (PMC10016667; doi:10.1371/journal.pone.0282125)
Supplement: S1 Data — (XLSX) [file pone.0282125.s005.xlsx]

## Sheet: Sheet1
survey_id	symptoms	symptomsrev - with cough>=2wksonly	agegroup2	Other	care_final	locality	hivcode	accessbarriers1	planning_seekcode	selfmedicationcode	educatcode	sexcode	hist_rxcode	alcoholusecode	tobaccousecode	DMcode	case
35115	1	1	2		0	1	2	0	1		1	1	0	1	1	0
T004205	1	1	3		1	1	2				0	1	0	0	0	1
30264	1		1		0	2	2	0	0		1	1	0	0	0	0
27057	1	1	3		0	2	2	0	1		0	0	0	1	1	3
24073	1	1	3		0	2	2	0	0		1	0	1	1	1	0
70173	1	1	3		0	1	3	0	1		0	1	0	1	0	0
28001	1	1	3		0	2	2	1	0		0	0	0	1	0	0
108118	1	1	2		0	1	2	0	0		1	1	1	0	1	0	1
T004168	1	1	3		1	1	1				1	1	0	0	0	0
60426	1	1	3		0	1	2	0	0		1	0	0	1	1	0
10254	1		3		0	2	2	0	1		1	0	0	0	0	1
T004061	1	1	3		0	1	1	0	0		1	1	0	1	1	0
31028	1	1	2		0	1	2	0	1		1	0	1	0	1	0
T004155	1	1	3		1	1	2				0	1	0	0	0	0
59245	1	1	2		0	2	2	0	1		0	1	0	0	0	0
1167	1	1	2		0	1	2	0	0		1	1	0	0	0	0
26221	1	1	1		0	2	1	0	1		1	1	0	0	0	0
71019	1	1	2		0	2	1	0	1		0	1	0	1	1	0
56097	1	1	3		1	2	2				1	0	0	1	0	0
T004132	1	0	3		0	1	2	0	1		1	1	0	0	0	0
T004129	1		1		0	1	2	0	1		1	0	0	0	1	0
35099	1	1	3		0	1	3	0	0		1	0	0	1	1	0
105140	1	1	2		0	1	1	0	1		1	0	0	0	1	0
21118	1	1	2		0	1	2	0	1		1	1	0	1	0	0
71062	1	1	3		0	2	2	0	0		1	1	0	0	0	0
87326	1	1	2		1	1	2				1	0	0	0	0	0	1
T004088	1	1	2		0	1	3	0	0		1	1	0	0	0	0
62286	1	1	2		0	2	2	0	0		1	0	0	1	1	0
21070	1	1	3		0	1	2	0	1		1	1	0	0	0	0
14163	1	1	2		0	2	1	0	1		1	1	0	0	0	0
47011	1	1	3		0	2	3	0	1		0	1	0	0	0	0
T004072	1	1	3		1	1	2				0	1	0	0	0	0
T004071	1	1	3		1	1	2				0	1	0	0	0	0
85413	1	1	2		0	1	1	0	1		1	1	1	0	0	0
T004066	1	1	3		0	1	2	0	1		1	1	0	0	0	0
T004064	1	1	3		1	1	2				1	1	0	0	0	0
30242	1	0	2		0	2	3	0	1		1	0	0	0	1	0
23245	1	1	3		1	2	2				0	0	1	0	1	0
59115	1	1	2		0	2	2	0	1		1	1	0	1	0	0
T004050	1	1	3		0	1	2	0	0		0	1		0	0	1
28234	1	1	1		0	2	3	1	0		1	1	0	0	0	0
T004040	1	1	3		0	1	2	1	0		1	1	0	0	0	0
T004036	1	1	3		0	1	2	0	0		0	1	0	1	0	0
T004035	1	1	3		1	1	2				0	1	0	0	0	0
15070	1	1	2		0	2	1	0	0			0	0	1	1	0
T004031	1	1	3		1	1	2				1	1	1	0	1	0
16387	1		1		0	2	1	0	1		1	1	0	0	0	0
16417	1	1	3		1	2	2				0	0	0	1	1	0
27008	1	1	2		0	2	3	0	0		1	0	0	0	0	0
T004007	1	1	3		1	1	2				0	1	0	0	0	0
93259	1	1	2		1	1	1				1	1	0	0	0	0
45020	1	1	3		1	2	1				1	0	1	1	1	0
19140	1	1	2		0	2	2	0	1		1	0	0	0	1	1
64355	1	1	2		0	2	3	0	0		1	0	0	0	0	0
61240	1		2		0	2	2	0	1		1	0	0	1	1	0
105208	1	1	3		1	1	2				1	1	1	0	1	0	1
55036	1		3		0	2	2	0	1		1	1	0	0	0	0
8009	1	1	2		0	2	1	1	0		1	1	0	0	0	0
5103	1	1	3		1	2	1				0	1	0	0	0	0
104138	1	1	2		0	1	2	0	1		1	1	0	1	0	0
14084	1		2		1	2	2				1	1	0	0	0	0
28302	1	1	2		1	2	3				1	1	0	1	0	1
15270	1	0	1		0	2	1	0	1		1	1	0	0	0	0	1
9084	1	1	3		1	1	2				0	0	1	1	0	0
53190	1	1	3		1	2	2				1	1	0	0	0	1
39203	1		2		1	1	3				1	0	0	1	1	0
35091	1	1	2		0	1	2	0	1		1	1	0	0	0	0
5045	1	1	3		1	2	2				0	0	1	0	0	0
6114	1	1	3		1	2	1				0	1	0	0	0	1
98015	1	1	2		0	1	2	0	1		1	0	0	0	1	0
71404	1	1	1		1	2	3				1	1	0	0	0	0
98012	1	1	3		1	1	3				1	1	0	0	0	0
22204	1	1	2		1	1	1				1	0	0	1	1	0	1
37138	1		1		0	2	3	0	1		1	1	0	0	1	0
11251	1		3		0	2	2	0	1		0	0	0	1	0	0
22206	1	1	2		0	1	2	0	0		1	1	0	0	0	1
85317	1	1	2		1	1	1				1	0	0	1	0	0
2133	1	1	2		0	1	2	0	0		1	0	0	1	1	0
104276	1	1	3		0	1	2	0	1		1	1	0	0	0	0
9089	1	1	2		0	1	2	1	0		1	0	0	0	1	0
24216	1	1	3		1	2	2				1	0	0	0	0	0
34011	1		1		0	1	2	0	1		1	1	0	1	0	0
31041	1	1	2		0	1	2	0	0		1	1	0	1	1	0
27270	1		2		1	2	2				1	1	0	0	0	1
62376	1	1	2		1	2	2				1	0	0	0	0	0
46104	1		3		0	2	2	0	0		1	1	0	0	0	1
25193	1	1	2		1	2	1				1	1	0	0	0	1
43042	1	1	1		0	1	3	0	0		1	0	0	1	1	0
23251	1	1	2		0	2	2	0	0		1	0	0	1	0	0
61322	1	1	2		0	2	2	0	0		1	0	0	1	1	0
T004014	1		2		1	1	1				0	0	0	0	0	0
41090	1	1	3		1	2	3				0	1	0	0	0	0
83149	1	1	2		0	1	2	0	0		1	1	0	1	0	0
38188	1	1	2		1	1	1				1	1	1	1	0	0
106195	1	1	3		0	1	2	0	1		1	0	0	0	0	0
78135	1	1	2		1	1	2				2	0	0	0	0	0
59138	1	1	2		0	2	2	0	1		1	0	0	0	0	0
14209	1	1	2		1	2	2				0	0	0	0	0	0
36321	1	1	3		1	1	2				0	1	1	1	1	0
64244	1	1	3		0	2	2	0	0		1	1	0	0	0	1
43049	1	1	2		0	1	2	0	1		1	1	0	0	0	0
24176	1	1	3		0	2	3	0	1		1	0	0	1	0	3
66187	1	1	2		0	1	2	0	0		1	0	0	1	1	0
27062	1	1	2		1	2	1				1	0	1	1	1	0
97027	1	1	2		0	1	2	0	0		1	1	0	1	1	0
8172	1	1	2		0	2	1	0	0		1	1	1	0	0	0
29184	1	1	1		0	2	2	0	1		1	1	0	0	0	0
28124	1	1	3		1	2	3				0	0	0	1	0
9042	1		3		1	1	2				1	1	1	0	0	0
24049	1	1	3		1	2	2				0	0	0	0	0	0
16300	1		1		0	2	2	0	1		1	0	0	1	1	0
96073	1	1	3		0	1	1	0	1		1	1	0	0	0	0
59178	1	1	2		1	2	2				1	0	0	0	0	0
53034	1	1	1		0	2	2	0	1		1	1	0	0	0	0
10259	1	1	3		0	2	2	0	0		0	1	0	0	0	0
31244	1	1	3		1	1	2				1	0	0	1	1	0
52376	1	1	1		0	2	2	0	1		1	0	0	0	0	0
41058	1	1	3		0	2	3	0	0		1	1	0	0	1	0
29363	1	1	2		1	2	2				1	1	0	0	0	0
96011	1	1	2		1	1	1				1	1	1	0	0	0
20191	1	1	2		0	2	2	0	0		1	1	0	0	0	0
26148	1		2		1	2	2				1	0	1	0	1	0
77082	1	1	2		0	1	2	0	1		1	1	0	0	0	1
43071	1	1	2		0	1	1	1	0		1	1	0	1	0	0
32408	1		2		0	2	2	0	1		1	1	0	0	0	0
62330	1	1	3		0	2	3	0	1		1	0	0	1	0	3
15217	1	1	3		0	2	2	1	0		0	1	0	0	0	0
52020	1	1	3		1	2	2				1	0	0	0	0	0
75033	1	1	3		0	2	2	0	0		0	1	0	0	0	0
63139	1		1		0	1	2	0	0		2	0	0	1	1	0
71032	1	1	2		1	2	1				1	1	1	0	0	0
64347	1	1	3		0	2	2	0	1		1	1	1	0	0	0
105020	1	1	2		0	1	2	0	1		1	0	0	1	1	0
6135	1	1	1		1	2	1				1	0	1	0	0	0
55199	1	1	2		1	2	2				1	0	0	1	1	0
82121	1	1	3		1	1	3				1	1	0	0	1	0
28271	1		2		0	2	3	0	1		1	0	0	1	1	0
76297	1	1	3		0	1	3	0	0		1	0	0	0	0	0
16008	1	1	3		1	2	3				0	1	0	1	0	0
22366	1		2		0	1	1	0	0		1	1	0	1	0	0
16312	1		2		0	2	1	0	1		1	0	1	1	0	0
51283	1	1	3		0	1	3	0	1		0	1	1	0	0	1
106216	1	1	2		0	1	1	0	1		1	0	1	0	0	0
46133	1	1	3		0	2	3	0	1		0	1	0	0	0	0
26135	1	1	2		1	2	1				1	1	0	0	0	0
71260	1	1	2		0	2	2	0	0		1	1	0	0	0	0
24105	1	1	2		0	2	2	0	1		1	1	0	0	0	0
70001	1	1	3		1	1	3				1	1	1	0	1	1
42006	1	1	3		0	1	3	0	1		1	1	0	0	1	0
59002	1	1	2		0	2	2	0	1		1	1	0	0	0	0
63193	1	1	2		1	1	1				1	1	0	0	0	0
94264	1	1	3		1	1	2				1	0	0	1	1	0
71144	1	1	1		1	2	2				1	1	0	0	0	0
81153	1	1	2		0	1	1	0	1		1	0	0	0	1	3
37035	1	1	3		0	2	2	0	1		1	0	0	0	0	1
56007	1	1	3		1	2	3				0	1	0	0	0	0
38128	1		2		0	1	1	0	1		1	0	0	0	0	0
46110	1		3		0	2	3	0	0		0	0	0	0	0	0
22023	1	1	2		0	1	1	0	1		1	0	0	1	1	0
94198	1	1	2		0	1	1	0	1		1	1	1	1	0	0
48232	1		3		0	2	2	0	0		1	0	1	1	1	0
1065	1	1	2		1	1	1				1	1	0	0		0
54203	1	1	2		1	1	1				0	1	0	1	1	0
38336	1	1	2		1	1	3				1	0	0	1	0	0
13142	1	1	1		0	2	2	1	0		1	0	0	0	0	0
13066	1		1		0	2	2	0	0		1	1	0	0	0	0
60017	1		2		0	1	2	0	1		1	1	0	0	0	0
88247	1	1	1		0	1	3	0	1		1	1	0	0	0	0
103230	1	1	2		1	1	2				1	1	0	0	0	0
30023	1	1	2		1	2	1				1	1	0	0	0	0
16304	1		3		0	2	3	0	1		1	1	0	0	0	0
94083	1	1	2		1	1	3				1	1	0	0	0	0
37121	1		2		0	2	2	0	0		1	1	0	0	0	0
12009	1	1	1		1	1	1				1	1	0	0	0	0
5007	1		3		0	2	1	0	1		1	1	0	0	0	0
94065	1	1	2		0	1	3	0	1		1	1	0	0	1	0
81259	1	1	3		1	1	2				1	1	0	0	0	0
32050	1	1	3		0	2	2	0	1		1	0	0	0	0	0
38120	1	1	2		1	1	2				1	0	0	0	1	0
106247	1	1	3		0	1	3	0	1		1	0	0	1	0	0
61256	1	1	1		0	2	2	0	1		1	1	0	0	0	0
22011	1	1	2		0	1	1	0	1		1	1	1	0	1	0
37229	1		3		0	2	3	1	0		1	0	0	1	1	0	1
112112	1		2		0	2	1	0	0		1	1	0	0	0	0
94019	1		2		1	1	1				1	0	1	0	0	0
52119	1	1	2		0	2	2	0	1		1	1	0	0	0	0
41037	1	1	2		0	2	1	0	0		1	0	1	1	1	0
94005	1	1	3		0	1	2	0	0		0	0	0	1	1	0
29167	1		3		0	2	2	0	1		0	1	0	0	0	0
16339	1	1	3		0	2	3	1	0		0	1	1	1	1	0
36009	1	1	3		0	1	3	0	0		1	1	0	0	0	0
19208	1	1	2		1	2	2				1	0	0	0	0	0
45407	1	1	3		1	2	1				1	1	1	1	0	0
39288	1	1	2		0	1	2	0	1		1	1	0	0	1	0	1
93297	1	1	2		1	1	2				1	0	0	1	1	0
7064	1	1	2		0	2	2	1	0		1	1	0	0	0	1
28056	1	0	3		0	2	2	0	0		0	1	0	0	0	0
7052	1		1		0	2	2	0	0		1	1	0	0	0	0
15284	1	1	2		1	2	2				1	1	0	0	0	0
75014	1	1	2		1	2	1				1	1	0	1	0	0
93266	1	1	2		0	1	2	0	1		1	1	0	0	0	0
38233	1	1	2		0	1	1	0	0		1	1	1	0	0	0	1
1153	1	1	2		0	1	1	0	0		1	1	0	0	0	0
93242	1	1	1		0	1	2	0	0		1	1	0	1	0	0
38154	1	1	2		1	1	1				1	0	1	0	0	3	1
31032	1	1	2		0	1	2	0	1		1	1	0	1	1	0
2083	1	1	3		1	1	2				1	1	0	0	0	1
29245	1	1	3		0	2	3	0	1		0	1	1	0	0	0
38329	1		2		0	1	3	0	1		1	0	0	1	1	0
32302	1	1	2		1	2	2				1	0	0	1	1	0
6055	1	1	3		1	2	2				0	1	0	1	0	1
37042	1		3		0	2	2	0	1		1	0	0	1	1	0	1
10317	1	1	3		0	2	2	0	1		1	1	0	0	0	0
16394	1		2		0	2	3	0	1		0	0	0	0	0	0
93196	1		2		0	1	2	0	1		1	0	0	1	0	0
33038	1	1	3		1	2	2				1	0	0	1	1	0
67158	1	1	3		1	1	1				1	1	0	0	0	0
44089	1	1	2		1	1	2				2	0	0	1	1	0
14143	1	1	2		0	2	2	1	0		0	1	0	0	0	0
13211	1	1	3		1	2	3				0	1	0	0	0	0
46043	1	1	3		0	2	3	0	0		0	1	0	0	0	1
16044	1		3		0	2	2	0	0		1	1	0	0	0	1
T004157	1	1	3		1	1	2				1	1	0	0	0	0
28169	1	1	3		1	2	2				0	0	1	0	0	0
107174	1	1	3		0	1	2	0	1		1	0	0	1	1	0	1
21142	1	1	1		0	1	3	0	1		1	0	0	1	1	0
35160	1	1	2		0	1	2	0	1		1	1	0	0	0	0
15224	1	1	3		1	2	3				1	0	0	1	1	0
32200	1	1	3		0	2	2	0	0		1	0	1	1	1	0
97163	1	1	1		1	1	2				1	1	1	0	0	0
65198	1	1	2		0	2	2	0	0		1	0	0	1	1	0
23006	1	1	3		1	2	2				1	1	0	0	0	0
46105	1	1	3		1	2	3				0	1	0	0	0	1
42071	1	1	2		0	1	3	0	1		1	0	0	1	1	0
93106	1	1	2		0	1	2	0	1		1	0	0	1	1	0
6164	1		3		0	2	2	0	0		0	1	0	0	0	0
83012	1	1	3		1	1	2				1	0	0	0	0	0
27236	1	1	2		1	2	1				1	1	1	1	0	0
45243	1	0	3		1	2	1				1	1	0	0	0	0
29077	1	1	3		1	2	2				1	1	0	0	0	0
22317	1	1	2		0	1	1	0	0		1	0	0	1	1	0
29055	1	1	1		0	2	2	0	1		1	1	0	0	0	0
34062	1	1	3		0	1	3	0	1		1	1	0	0	0	0
8088	1	1	3		1	2	1				1	1	0	0	0	0
23011	1	1	3		1	2	3				0	0	0	0	0	0
36010	1	1	2		0	1	1	0	1		1	1	0	0	0	0
15208	1	1	2		0	2	1	0	0		1	0	0	1	0	0
81074	1	1	1		0	1	2	0	0		2	0	0	1	1	0
13112	1	0	3		1	2	2				0	1	0	0	0	1
69299	1		2		0	1	2	0	0		1	0	0	1	1	0
111232	1	1	2		0	2	3	1	0		1	0	0	1	1	0
6093	1	1	3		0	2	1	0	1		0	0	0	0	0	0
35332	1		2		0	1	2	0	1		2	1	0	0	0	0
5109	1	1	3		1	2	3				1	1	0	1	0	0
16105	1		3		0	2	2	0	1		0	1	0	0	0	0
35056	1	1	3		1	1	2				1	0	0	1	1	0
48197	1	0	3		0	2	2	1	0		1	0	0	1	1	0
20301	1	1	3		0	2	3	0	0		0	1	0	0	0	0	1
28359	1	0	2		1	2	1				0	0	1	1	1	0
75227	1	1	3		1	2	2				1	1	0	0	0	0
92224	1	1	1		0	1	2	0	0		1	1	0	1	0	0
13204	1	0	3		0	2	2	0	0		1	0	0	1	1	0
68082	1	1	3		1	2	1				0	1	0	1	0	0
29346	1		3		0	2	2	0	1		0	1	0	0	0	0
91317	1	1	1		0	1	2	0	0		2	0	0	1	1	0
52281	1		3		0	2	2	0	0		1	0	0	0	0	1
92187	1		1		0	1	2	0	1		0	1	0	0	0	0
44024	1	1	2		0	1	2	0	1		1	1	0	0	0	0
92078	1	1	2		0	1	1	0	0		1	1	1	0	0	0
30314	1	1	1		0	2	2	0	0		2	1	0	1	0	0
55168	1	1	2		0	2	1	0	0		1	1	0	0	0	0
39044	1	1	2		1	1	2				1	1	1	0	1	0
92148	1	1	3		0	1	2	0	0		1	0	0	1	1	0
62043	1	1	1		0	2	2	0	1		1	1	0	0	0	0
30197	1	1	2		0	2	3	0	1		0	0	0	1	1	0
7106	1	1	3		1	2	2				0	1	0	0	0	0
92135	1	1	3		1	1	1				1	1	1	0	0	0
30122	1	1	3		1	2	3				1	0	1	1	0	0
86078	1	1	3		0	1	2	0	1		1	1	1	1	0	0
32390	1		3		0	2	2	0	1		1	0	0	0	0	0
2090	1	1	3		1	1	2				1	1	1	0	0	0
21310	1	1	3		1	1	2				1	1	0	0	1	0
6060	1	1	3		0	2	2	1	0		0	1	0	0	0	1
71297	1	1	2		1	2	2				1	1	0	0	0	0
64208	1	1	3		1	2	2				1	1	0	0	0	0
13249	1	1	3		0	2	3	0	0		1	1	0	0	0	0
33191	1	1	3		1	2	3				0	1		0	0	0
89328	1	1	2		1	1	2				1	1	0	1	1	0
53218	1	1	1		1	2	2				1	0	0	1	1	0
39354	1	1	2		0	1	2	0	0		1	1	1	1	1	0
49280	1		1		0	1	2	0	0		1	0	0	1	1	0
14328	1		2		0	2	1	0	1		1	1	0	0	0	0
25168	1	1	2		0	2	2	0	1		1	0	0	1	1	0
58254	1	1	3		0	1	1	0	1		1	1	0	0	1	0
42275	1	1	1		0	1	2	0	1		1	1	0	1	0	0
83052	1	1	2		0	1	2	0	1		1	0	0	0	1	0
16359	1	1	3		1	2	2				0	0	0	1	1	0	1
39223	1	1	3		0	1	2	0	1		1	1	0	0	1	0
81069	1	1	2		1	1	1				1	1	0	0	0	0
91023	1	1	1		0	1	3	0	0		1	0	0	1	1	0	1
66177	1	1	2		1	1	2				1	0	0	0	1	0
34088	1	1	2		0	1	1	0	1		1	1	0	0	0	0
8082	1	1	1		0	2	1	0	0		1	0	0	1	0	0
61042	1		1		0	2	2	0	1		1	1	0	1	0	0
39230	1		2		0	1	2	0	1		1	1	0	1	1	0
37106	1	1	2		1	2	2				1	1	0	1	1	0
22027	1	1	1		0	1	1	0	1		1	1	1	0	0	0
70172	1	1	3		1	1	3				1	0	0	1	1	0
1111	1	1	2		1	1	1				1	1	0	0	0	0	1
91338	1	1	2		0	1	1	0	1		1	1	0	0	1	0
91330	1	1	3		1	1	2				0	0	1	1	1	0
7089	1	1	3		1	2	2				0	1	0	0	0	0
91316	1	1	3		0	1	2	0	1		1	1	0	0	0	0
112058	1	1	1		0	2	2	0	0		1	1	0	0	0	0
34179	1		3		0	1	2	0	0		1	0	0	1	1	0
12080	1	1	1		1	1	1				1	1	0	0	0	0
13311	1	1	3		0	2	3	1	0		0	1	0	0	0	0
32330	1	1	3		0	2	2	0	1		1	0	0	1	1	0
41083	1	1	2		0	2	2	0	0		1	0	0	1	1	0
1040	1		2		0	1	1	0	0		1	1	0	0	0	0
7171	1	1	1		0	2	3	0	1		1	0	0	0	0	0
85304	1	1	2		0	1	2	0	0		1	1	0	1	0	0
55309	1	1	2		0	2	2	0	1		1	1	0	0	0	0
71117	1	1	2		1	2	2				1	0	1	0	1	0
49136	1		3		0	1	2	0	1		1	1	0	0	0	0
51041	1	1	3		0	1	2	0	0		1	1	0	0	0	0
1060	1	1	3		1	1	2				1	1	0	0	1	1
90344	1		2		0	1	2	0	0		0	0	0	1	1	0
97271	1	1	2		0	1	3	0	0		0	0	0	1	0	0
12266	1	1	2		0	1	2	0	1		1	1	0	0	0	0
29101	1	1	3		1	2	2				1	0	1	1	1	0
22205	1	0	2		0	1	2	0	0		1	0	0	1	1	0
53313	1		1		1	2	2				1	1	0	0	0	0
34143	1	1	1		0	1	2	0	0		1	1	0	0	0	0
32158	1	1	2		0	2	2	0	1		1	0	0	0	0	0
60257	1	1	2		0	1	2	0	0		1	0	0	1	0	0
104047	1	1	2		0	1	2	0	1		1	0	1	0	1	0
91140	1	1	2		0	1	2	0	1		1	1	0	1	1	0
16131	1	1	3		0	2	2	0	1		0	1	0	0	1	0
58122	1	1	3		0	1	2	0	1		1	1	1	0	0	0
45234	1		2		0	2	2	0	0		1	0	0	1	1	0
9110	1	1	2		0	1	1	0	1		1	1	0	0	0	0
79153	1	1	3		1	1	2				1	1	0	0	0	1
85286	1	1	3		0	1	3	0	1		1	1	0	0	0	1
91078	1	1	3		0	1	2	0	1		1	1	0	0	0	0
6105	1	1	2		1	2	2				0	0	0	1	1	0
10270	1	1	3		1	2	2				0	1	0	0	0	0
105154	1		3		0	1	2	0	1		1	1	0	0	1	0
91053	1		2		1	1	2				1	1	0	0	0	0
50038	1	1	3		0	1	2	0	1		1	1	0	0	0	1
35282	1	1	2		0	1	1	0	1		1	1	0	0	0	0
61341	1	1	3		0	2	1	0	0		0	0	0	1	0	0
75110	1	1	2		0	2	2	0	1		1	1	0	0	0	0
13083	1	0	2		1	1	1				1	1	1	0	0	0
51096	1	1	2		0	1	2	0	0		2	1	0	0	0	0	1
14136	1		2		0	2	2	0	1		1	0	0	1	1	0
9090	1	1	2		0	1	2	0	0		1	0	0	1	1	0
30105	1	1	3		1	2	1				1	0	0	1	1	0
112012	1	1	3		1	2	3				0	1	0	0	0	0
42049	1	1	2		0	1	2	0	0		1	1	0	1	1	0
106080	1	1	2		1	1	2				1	1	0	0	0	1
82032	1	1	3		0	1	2	0	0		1	0	0	1	1	0
69041	1	1	1		0	1	2	0	1		1	0	0	1	1	0
108101	1	1	2		0	1	1	0	1		1	0	0	1	1	0
6131	1		3		0	2	2	0	1		0	1	0	0	0	0
47360	1		3		1	2	2				1	0	0	1	1	0
27166	1	1	1		0	2	3	0	0		1	1	0	0	0	0
103260	1	1	1		0	1	2	0	0		1	1	0	1	0	0
71360	1	1	2		1	2	1				1	0	1	0	0	0
59313	1		2		0	2	2	1	0		1	1	0	0	0	0
90384	1		2		0	1	1	0	1		1	1	0	0	0	0
25115	1	1	3		1	2	2				1	0	0	0	0	0
62052	1		2		1	2	1				1	1	0	1	0	0
63039	1	1	3		1	1	3				2	1	0	1	0	0
61154	1	1	2		0	2	2	0	1		0	1	0	0	0	0
7204	1	1	2		0	2	2	0	0		0	1	0	0	0	0
7112	1	1	2		0	2	2	1	0		0	1	0	0	0	0
45067	1	1	2		1	2	2				1	0	0	0	1	0
31099	1	1	3		0	1	2	0	1		0	0	1	0	1	0
16316	1		2		0	2	2	0	1		1	1	0	0	0	0
7037	1	1	2		0	2	2	1	0		0	1	0	0	0	0
40208	1	1	3		0	1	2	0	1		1	1	0	0	0	0
70210	1	1	2		0	1	2	0	0		1	1	0	0	0	0
58054	1		1		0	1	2	0	1		2	1	0	0	0	0
30171	1		3		1	2	2				1	1	0	0	0	0
20293	1		1		0	2	3	1	0		1	0	0	0	0	0
82275	1		3		1	1	2				1	1	0	0	0	0
111230	1	1	2		0	2	2	1	1		1	0	1	1	1	0
76149	1	1	2		0	1	2	1	1		1	0	0	0	1	0
7209	1	1	2		0	2	3	1	0		0	1	0	0	0	0
37201	1		2		0	2	2	0	1		1	0	0	0	0	0
6082	1	1	3		1	2	2				0	1	0	0	0	1
91239	1	1	3		1	1	1				1	1	0	0	0	1
16049	1	1	3		0	2	2	0	1		0	1	0	0	0	1
12100	1	0	2		1	1	1				1	1	1	0	0	0
107114	1	1	2		0	1	2	0	1		1	0	0	1	1	0
21227	1	1	3		0	1	2	0	0		1	1	0	1	0	1
44067	1	1	2		0	1	2	0	1		1	0	1	1	1	0
32407	1	1	2		0	2	2	0	0		1	0	0	0	1	0
60009	1	1	2		0	1	1	0	0		1	1	0	1	1	0
9013	1	1	3		1	1	2				1	1	0	0	0	0
T004196	1	0	3		1	1	2				0	1	0	0	0	1
7072	1	1	3		1	2	2				0	1	0	1	1	0
109166	1	1	3		0	1	2	0	1		1	0	1	0	1	0
35094	1	1	2		1	1	3				1	0	0	0	1	0
24209	1	1	3		1	2	1				0	0	1	1	1	0
7147	1	0	3		1	2	2				0	1	0	0	0	0
5152	1	1	3		1	2	1				1	1	0	0	0	1
25047	1	1	2		1	2	1				1	0	1	1	1	1
37223	1		2		0	2	2	0	1		0	1	0	1	1	0
106002	1	1	2		0	1	2	0	1		1	0	0	0	1	0
37064	1	1	3		0	2	2	0	0		1	1	0	0	0	0
66264	1	1	2		0	1	2	0	0		1	1	0	1	0	0
9002	1	1	2		0	1	1	0	1		1	1	1	0	0	0
56018	1	1	2		0	2	1	0	0		1	0	0	0	1	0
104221	1	1	3		0	1	2	0	1		1	0	0	0	0	0
20074	1	1	1		0	2	2	0	1		0	0	0	0	1	0
9045	1	1	3		1	1	2				0	1	0	0	0	0
90004	1	1	3		0	1	2	0	1		1	1	0	0	1	0
6153	1	1	2		0	2	2	0	1		1	0	0	0	0	0
88076	1	1	2		0	1	2	0	1		1	1	0	1	0	0
89352	1		2		0	1	2	0	1		2	0	0	1	0	0
36107	1	1	3		0	1	2	0	1		1	0	0	1	1	0
40135	1	1	2		0	1	2	0	0		1	0	0	1	1	0
41014	1	1	3		1	2	3				1	0	0	1	0	0
37220	1	1	3		1	2	2				2	0	0	0	1	0
90212	1	1	3		1	1	3				0	1	0	0	0	0
14124	1	1	3		0	2	1	0	1		1	1	0	0	0	0
7122	1	1	2		0	2	1	0	1		1	1	0	0	0	0
77080	1	1	3		0	1	2	0	1		1	0	0	1	1	0
33118	1	1	2		0	2	1	0	0		1	0	1	1	1	0
8053	1	1	3		0	2	2	1	1		0	1	1	1	1	0
64001	1	1	3		1	2	2				1	1	0	0	0	1
79232	1	1	1		0	1	3	0	1		1	1	0	0	0	0
35054	1	1	3		0	1	2	0	1		1	1	0	0	0	0
29343	1		2		1	2	2				2	1	0	0	0	0
89242	1	1	3		0	1	2	0	1		1	0	0	1	1	0
33265	1	1	1		1	2	2				1	1	0	1	0	0
89216	1	1	3		0	1	2	0	1		1	1	0	0	0	0
52178	1	1	2		1	2	1				1	1	0	0	0	0
49088	1	1	2		0	1	1	0	1		1	1	0	0	1	0
15219	1	1	3		1	2	3				0	1	0	0	0	0
T004030	1		3		0	1	2	1	0		1	1	0	0	0	0
94136	1	1	3		1	1	2				1	1	0	0	0	1
13055	1		2		0	2	2	1	0		1	1	0	0	0	0
46061	1	1	3		1	2	2				0	1	0	0	0	0
13043	1		2		0	2	2	1	0		1	0	0	0	0	0
89153	1	1	3		1	1	2				1	1	0	0	0	0
43131	1	1	3		0	1	2	0	1		0	1		1	0	3
16093	1		3		0	2	2	0	1		0	1	0	0	0	0
26159	1	1	3		0	2	3	0	0		0	1	0	0	0	0	1
1129	1	1	2		0	1	2	0	1		1	1	0	0	0	0
27287	1	1	2		1	2	1				1	1	1	0	0	0
7200	1	1	3		0	2	3	0	0		0	0	0	1	0	0
40038	1	1	3		1	1	2				1	0	1	1	0	0
45259	1	1	3		0	2	2	0	1		1	0	0	0	1	0
50056	1	1	3		1	1	2				0	1	0	0	0	0
19024	1	1	2		0	2	2	0	1		1	1	1	1	0	0
71127	1	1	2		0	2	1	0	1		1	0	0	0	1	0
83074	1	1	1		0	1	2	0	1		1	1	0	0	0	0
35325	1	1	2		0	1	2	0	1		1	0	0	1	1	0
9156	1		2		0	1	2	0	1		1	1	0	0	0	0
89009	1	1	3		1	1	2				1	0	0	0	0	0
89005	1	1	2		1	1	1				1	1	0	0	0	0
71118	1	1	2		0	2	2	0	0		1	0	0	0	0	0
26299	1	1	2		0	2	2	0	1		1	0	0	1	1	0
59339	1	1	2		0	2	2	0	1		1	0	0	1	1	0
13150	1	1	3		0	2	3	0	0		0	1	0	0	0	0
6064	1	1	3		0	2	2	0	1		0	1	1	0	0	0
1106	1	1	2		1	1	2				1	0	0	0	0	0
23124	1	1	2		1	2	1				1	1	1	0	0	0
88294	1	1	2		1	1	2				1	1	0	0	0	0
52151	1	1	2		0	2	1	0	1		1	1	1	0	0	0
26140	1	1	3		1	2	2				0	1	0	0	0	1
96062	1	1	3		1	1	2				1	0	0	1	0	0
13148	1	1	3		1	2	2				1	1	0	0	0	0
53040	1	1	3		1	2	3				1	0	0	0	0	0
27370	1	1	2		1	2	3				1	1	0	0	0	0
14248	1	1	3		1	2	2				0	1	0	0	1	1
25133	1	1	3		1	2	1				1	1	0	0	0	0
7141	1	1	3		1	2	2				0	1	0	0	0	0
25143	1	1	3		1	2	3				1	1	0	1	1	0
49130	1	1	1		1	1	2				1	0	0	1	1	0
93108	1	1	2		0	1	2	0	1		1	0	0	1	1	0
63026	1	1	3		0	1	2	0	0		2	1	0	0	0	3
41290	1	1	3		1	2	3				1	1	0	1	1	0
28242	1	1	1		1	2	3				1	1	0	0	0	0
26018	1	1	3		0	2	2	1	1		0	1	0	0	0	0
6110	1	1	3		0	2	2	0	1		0	1	0	0	1	0
55050	1	1	2		0	2	1	1	0		1	0	0	1	1	0
16017	1		3		0	2	2	0	1		0	1	0	0	0	0
14149	1	1	3		1	2	2				1	1	0	0	0	1
102216	1	1	2		0	1	1	0	1		1	1	0	0	0	0
55266	1	1	2		0	2	2	0	1		0	0	0	1	1	0
6122	1	1	2		0	2	2	0	1		0	1	0	0	0	0
11056	1	1	2		0	2	2	0	1		1	0	0	1	1	0
110083	1	1	3		0	1	2	0	1		2	0	0	1	1	0
10205	1	1	3		0	2	3	0	1		0	1	0	0	0	0
7159	1	1	3		0	2	2	1	1		0	1	0	0	0	0
40169	1	1	3		0	1	2	0	0		1	1	0	0	1	0
11007	1	1	3		0	2	2	0	0		1	1	0	0	0	0
85419	1	1	2		1	1	2				1	0	0	1	1	0
87002	1	0	3		1	1	2				1	1	0	1	0	0
106211	1	1	3		0	1	2	0	1		1	1	0	0	1	0
7066	1	1	3		0	2	2	0	1		0	1	0	0	0	0
108090	1	1	3		0	1	2	0	0		1	0	0	1	1	0
27224	1	1	3		1	2	2				1	1	1	0	0	0
17141	1	1	3		0	1	2	0	1		1	0	0	1	0	0
88039	1	1	3		0	1	2	0	1		1	0	0	1	1	0
88029	1	1	2		0	1	2	0	1		2	0	0	1	1	0
107104	1	1	3		0	1	2	0	1		1	0	0	0	1	0
13230	1	1	1		0	2	3	1	0		1	1	0	0	0	0
25148	1	1	3		1	2	2				1	1	1	0	0	0
30360	1	1	1		0	2	2	0	1		1	1	0	0	0	0
34065	1		3		0	1	2	0	1		1	1	0	0	1	0
16007	1	1	3		1	2	2				0	0	0	0	0	1
13027	1	1	2		0	2	3	0	0		0	1	0	0	0	0
5169	1	1	3		1	2	2				1	1	0	0	0	0
39377	1		2		0	1	2	0	1		1	1	0	1	1	0
21211	1	1	2		0	1	2	0	1		1	0	0	0	0	0
33088	1	1	3		0	2	3	1	0		0	0		0	0	3
29320	1	0	2		1	2	1				1	1	1	0	0	0
32405	1		3		0	2	2	0	1		0	0	0	0	1	0
39326	1		1		0	1	2	0	1		1	1	1	0	1	0
9011	1	1	3		0	1	2	0	0		1	0	1	1	1	0
30179	1	1	3		0	2	2	0	1		1	1	0	0	0	0
111131	1	1	3		1	2	2				1	0	0	1	0	0
8125	1	1	2		0	2	1	0	1		0	0	1	1	1	0
43060	1		3		0	1	3	0	1		1	1	1	0	0	0
10013	1		3		0	2	3	0	1		0	1	0	0	0	0
81050	1	1	2		0	1	2	0	1		1	1	0	0	0	0
15321	1	0	1		0	2	2	0	0		1	0		1	1	0
61003	1	1	3		1	2	2				0	1	0	0	0	0
43184	1		2		0	1	1	0	0		1	0	1	1	1	0
6155	1	1	3		0	2	2	0	1		1	1	0	0	0	0
83130	1	1	3		0	1	2	0	1		1	1	0	1	0	0
13399	1	1	2		0	2	3	1	0		1	1	0	0	0	3
17270	1	1	2		0	1	2	0	1		1	1	1	0	0	0
14249	1	1	3		0	2	2	0	1		0	0	0	1	1	0
85353	1	1	1		0	1	1	0	1		1	0	0	0	1	0
42058	1		3		1	1	3				1	1	0	0	1	0
112035	1		3		1	2	2				1	1	0	0	0	0
70050	1		2		0	1	3	0	1		1	0	0	1	1	0
35105	1	1	2		0	1	3	0	1		1	0	0	1	0	0
75124	1		2		1	2	2				1	1	0	0	0	0
95030	1	1	3		0	1	2	0	1		2	1	0	1	0	0
27361	1	1	3		1	2	2				1	1	0	0	0	0
T004099	1	1	2		0	1	2	0	0		1	0	0	1	1	0
2037	1		1		0	1	2	1	0		1	1	0	0	0	0
66106	1	1	3		1	1	3				1	0	1	1	1	0
5019	1	1	3		0	2	2	0	1		1	1	0	0	0	0
33322	1	1	3		1	2	3				1	1	0	1	1	0
91149	1	1	2		1	1	2				1	0	0	1	1	0
36149	1	1	2		0	1	2	0	1		1	1	0	0	0	0
82279	1	1	2		1	1	2				1	1	0	1	0	0
17224	1	1	2		0	1	2	0	0		1	0	0	0	0	0
78076	1	1	2		0	1	2	0	1		1	0	0	1	1	0
93065	1	1	3		1	1	2				1	1	0	0	0	0
46259	1	1	3		0	2	3	1	0		0	1	0	0	0	3
84068	1	1	2		1	1	1				1	0	0	0	0	0
58274	1	1	3		0	1	3	0	1		1	1	0	0	0	0
6132	1	1	1		0	2	1	0	1		1	1	0	0	0	0
44300	1	1	3		0	1	2	0	1		1	0	0	1	1	0
39244	1	1	1		0	1	2	0	1		2	1	0	1	1	0
62346	1	1	1		0	2	2	0	1		1	1	0	1	0	0
28002	1	1	3		1	2	3				0	1	0	0	0	0
68033	1	1	1		0	2	2	0	0		1	1	0	0	0	0
71223	1	1	3		0	2	2	0	1		0	1	0	0	0	0
23019	1	1	3		1	2	2				0	0	1	0	0	0
24199	1	1	1		0	2	3	0	1		1	0	0	0	0	0
86402	1	1	2		1	1	2				1	0	0	1	0	0
23304	1	1	3		1	2	2				1	0	0	0	0	1
11229	1	1	2		0	2	1	0	1		0	1	0	0	0	0
2065	1	0	2		1	1	1				1	1	1	0	0	0
51120	1	1	3		0	1	2	1	0		1	1	0	0	0	0
86136	1	1	3		0	1	3	0	1		0	1	0	0	0	3
62105	1	1	1		1	2	2				1	1		0	0	0
93115	1	1	2		0	1	1	0	1		1	1	0	1	0	0
29367	1	1	3		0	2	2	0	0		0	1	0	0	1	1
104176	1	1	2		0	1	2	0	1		1	1	1	0	1	0
44263	1	1	2		0	1	2	0	0		1	1	0	1	0	0
24021	1	1	3		1	2	1				0	1	0	1	1	0
68139	1	1	3		0	2	2	0	1		0	0	0	1	1	0
86276	1	1	3		0	1	3	0	0		0	0	0	1	1	0
104053	1	1	2		0	1	2	0	1		1	1	0	0	1	0
49055	1	1	3		0	1	2	0	1		1	0	0	1	1	0
7030	1		3		0	2	3	0	0		0	1	0	0	0	0
10019	1	1	2		0	2	3	0	1		1	1	0	0	0	0
112251	1	1	2		0	2	3	0	1		1	1	1	0	1	0
91400	1	1	3		0	1	1	0	1		0	0	0	1	1	0
86236	1	1	1		0	1	2	0	1		2	1	0	0	0	0
86235	1	1	3		1	1	2				1	1	1	1	1	0
23343	1	1	1		0	2	2	0	1		1	0	0	0	0	0
6029	1	1	2		1	2	1				0	1	0	0	0	0
16176	1	1	3		0	2	2	0	1		0	1	0	0	0	0
75007	1	1	3		1	2	2				1	0	0	0	0	0
60326	1	1	3		1	1	1				1	1	1	0	0	0
23145	1	1	2		1	2	1				1	1	0	0	0	0
103259	1	1	2		0	1	2	0	1		1	0	0	1	0	0
32427	1	1	2		1	2	2				1	0	0	1	1	0
105124	1	1	2		0	1	2	0	0		1	0	0	0	1	0
107151	1	1	2		1	1	2				1	1	0	1	1	0
64109	1	1	3		1	2	3				0	1	0	0	0	0
107102	1	1	3		1	1	2				1	1	0	0	1	0
27206	1	1	2		1	2	2				2	1	0	1	0	0
86144	1	1	2		0	1	2	0	1		1	1	0	1	1	0
86141	1	1	1		0	1	2	0	0		1	1	0	0	0	0
86140	1	1	2		0	1	1	0	1		1	1	0	1	1	0
1013	1	1	2		1	1	1				1	0	0	1	1	0
81126	1	1	2		0	1	3	0	1		1	1	0	1	1	0
29414	1	0	2		1	2	3				1	0	0	1	1	0
25252	1		3		1	2	3				0	1	0	0	0	0
70129	1	1	2		1	1	2				1	1	0	0	1	0
15269	1	1	2		0	2	2	0	1		1	1	1	0	0	0
14054	1	1	3		1	2	2				1	1	0	0	0	1
112097	1	1	3		0	2	3	0	0		0	1	0		0	0
14286	1		3		1	2	2				0	1	0	1	1	0
86076	1	1	3		1	1	2				1	1	0	0	0	1
31053	1	1	2		1	1	2				1	0	0	0	1	0
85149	1	1	3		0	1	2	0	1		1	0	0	1	1	0
87034	1	1	3		1	1	3				1	1	0	0	0	0
52174	1		2		0	2	2	0	0		1	1	0	1	0	0
37195	1	1	2		0	2	2	0	1		1	0	0	0	1	0
55136	1	1	3		1	2	3				0	1	0	0	0	0
26102	1	1	3		0	2	3	0	1		0	0	1	0	0	0
24002	1	1	3		0	1	1	0	1		1	1	1	0	0	0
40031	1	1	2		0	1	2	0	0		1	1	0	1	1	0
5005	1	1	2		1	2	1				2	1	0	0	0	0
22014	1	1	2		1	1	2				1	1	1	0	0	0
108017	1	1	3		1	1	2				2	0	0	1	1	0
9017	1	1	3		1	1	2				0	1	0	0	0	0
66334	1		2		0	1	2	0	1		1	1	0	0	0	0
40016	1	1	2		0	1	2	0	1		1	1	0	0	0	0
1042	1	1	2		0	1	1	0	1		1	0	1	0	1	0
91373	1	1	2		0	1	2	0	1		1	0	0	1	1	0
42109	1	1	1		0	1	3	0	0		1	0	0	0	1	0
103025	1	1	2		0	1	2	0	1		1	0	0	1	1	0
106207	1	1	2		0	1	1	0	1		1	1	0	0	1	0
8039	1	1	3		0	2	2	0	0		0	0	0	1	0	1
29036	1	1	3		1	2	3				0	1	0	0	0	0
5160	1	1	3		1	2	3				0	1	0	0	0	0
85332	1	1	2		0	1	1	0	1		1	1	0	1	1	0
23292	1	1	2		0	2	1	0	1		1	0	1	1	0	0
24434	1	1	3		1	2	2				1	0	0	0	0	0
30403	1	1	2		0	2	1	0	1		1	1	0	0	0	0
35140	1	1	3		0	1	2	0	1		1	1	0	0	0	0
85307	1		1		0	1	2	0	1		2	1	0	1	0	0
37079	1	1	3		0	2	3	0	1		1	1	0	0	1	0
71402	1	1	2		0	2	2	0	0		1	0	0	1	1	0
16174	1	1	3		0	2	3	0	1		1	1	0	0	0	0
6161	1		2		1	2	2				1	0	0	0	1	0
20159	1	1	3		1	2	2				1	1	0	0	0	0
37202	1	1	3		0	2	3	0	0		1	0	0	0	1	0
24112	1	1	3		1	2	3				0	1	0	0	0	1
54103	1	1	2		1	1	3				1	0	0	1	1	0
24244	1	1	3		0	2	3	0	0		1	1	0	0	0	0
11005	1	1	3		0	2	1	1	0		1	1	0	0	0	0
49043	1	1	3		0	1	2	0	1		1	1	0	0	0	0
104213	1		3		0	1	3	0	1		1	0	0	0	0	0
85260	1	1	2		0	1	1	0	1		1	1	0	1	0	0
37067	1	1	3		0	2	3	1	0		1	1	0	0	1	0
7176	1	1	2		0	2	1	1	0		1	0	1	0	0	0
38338	1	1	1		0	1	3	0	1		1	0	0	0	0	0
42095	1	1	2		0	1	1	0	1		1	0	0	0	1	0
54133	1	1	1		0	1	1	0	1		1	1	0	1	1	0
104180	1	1	2		0	1	2	0	1		1	0	0	1	1	0
36156	1	1	2		0	1	2	0	0		1	0	0	1	1	0
17074	1	1	2		0	1	2	0	1		1	1	0	0	1	0
85191	1	1	2		0	1	2	0	0		1	0	0	1	1	0
85182	1	1	3		0	1	3	0	1		1	1	0	0	0	1
65151	1	1	3		0	2	2	0	0		1	0	0	1	1	0
29056	1	1	2		1	2	2				1	0	0	1	1	0
26199	1	1	2		1	2	1				1	1	0	0	0	0
38034	1	1	3		1	1	2				0	0	0	1	1	0
71204	1	1	3		0	2	3	0	1		0	1	0	0	0	0	1
28084	1	1	1		0	2	2	1	0		1	1	0		0	0
28054	1	1	3		1	2	3				0	1	0	0	0	0
75036	1	1	3		0	2	3	1	0		0	1	0	0	0	3
97199	1	1	2		0	1	2	0	1		1	0	0	1	0	0
83168	1	1	2		0	1	1	0	0		1	0	0	1	1	0
58310	1	1	2		0	1	3	0	1		1	0	0	1	1	0
54197	1	1	2		1	1	2				1	0	0	0	0	0
86085	1	1	2		1	1	2				1	1	0	0	0	0
71017	1	1	2		0	2	1	0	1		1	1	0	0	0	0
50285	1	1	2		1	1	1				1	0	0	1	1	0
47329	1	1	1		0	2	2	0	1		1	0	0	1	0	0
85054	1		1		0	1	2	0	1		1	0	0	1	1	0
108060	1		2		0	1	2	0	1		1	1	0	1	0	0
12147	1	1	2		1	1	1				1	0	1	0	1	0
1039	1	0	2		0	1	1	0	1		1	1	1	0	0	3
63164	1	1	2		1	1	1				1	1	0	0	0	0
31131	1	1	3		0	1	2	0	1		1	0	0	1	1	0
23131	1	1	3		0	2	2	0	1		0	1	0	0	0	0
24174	1	0	2		0	2	2	0	1		1	0	0	1	1	1
84293	1		2		0	1	2	1	1		1	1	0	1	0	0
T004111	1	1	3		1	1	1				0	1	0	1	0	0
39120	1		1		0	1	2	0	1		1	0	0	0	1	0
91071	1	1	2		0	1	2	0	0		0	1	0	0	0	0
64090	1	1	3		1	2	2				1	1	0	0	0	1
8164	1	1	2		1	2	1				1	1	1	0	0	0
85020	1		2		0	1	2	0	1		1	0	0	0	1	0
28372	1	1	2		1	2	3				1	0	0	1	0	0
29160	1	1	3		1	2	2				1	0	1	0	0	3
84226	1	1	2		0	1	2	0	1		1	1	0	1	0	0
52032	1	1	2		0	2	1	0	1		1	0	0	0	1	0
84199	1	1	1		0	1	3	0	1		1	0	0	1	1	0
T004022	1	1	2		0	1	1	0	1		1	1	1	0	0	0
92005	1	1	3		0	1	1	0	0		1	1	0	1	1	0
24190	1	1	3		1	2	2				1	1	0	0	0
81199	1	1	3		0	1	3	0	1		1	1	0	0	0	0
33406	1	1	2		0	2	2	0	0		1	0	0	1	1	0
13072	1	1	2		0	2	1	1	0		1	1	0	0	0	0
79291	1		1		0	1	3	0	1		1	0	0	1	1	0
21017	1	1	3		1	1	1				1	1	0	0	0	1
84096	1	1	2		1	1	3				1	1	0	0	0	0
32232	1	1	3		0	2	2	0	1		2	1	0	0	0	0
32206	1	1	3		0	2	2	0	1		1	1	0	0	0	0
107004	1	1	2		0	1	1	1	1		1	1	0	0	1	0
62169	1	1	2		0	2	2	0	1		1	1	1	1	0	0
52033	1	1	3		0	2	1	0	0		1	0	0	0	0	0
56295	1		3		1	2	3				0	1	0	0	0	0
92136	1	1	1		0	1	2	1	1		1	1	0	0	0	0
26134	1	1	3		1	2	2				1	1	0	0	0	3
T004096	1	1	1		1	1	2				1	0	0	0	0	0
88160	1	1	2		1	1	2				1	1	1	1	0	0
67297	1	1	2		1	1	2				1	0	0	1	1	0
21217	1	1	2		1	1	2				0	1	0	0	0	1
11194	1	1	3		1	2	1				0	1	0	0	0	0
86026	1	1	2		0	1	2	0	1		1	0	0	1	1	0
55247	1	1	1		0	2	2	0	0		1	0	0	1	0	0
36122	1	1	2		0	1	2	1	0		1	1	0	0	0	0
6116	1		2		1	2	1				0	1	0	0	0	0
25011	1	1	2		1	2	2				1	1	0	0	0	0
83253	1	1	2		0	1	1	0	0		1	1	0	1	1	0
41132	1	1	3		0	2	3	0	0		1	0	0	0	0	0
66156	1		1		0	1	2	0	0		1	1	0	0	0	0
56108	1	1	3		1	2	3				0	0	0	1	0	0
T004164	1	1	2		1	1	2				1	1	0	0	0	1
7046	1	1	1		0	2	2	1	0		1	1	0	0	0	0
30081	1	1	3		1	2	2				0	1	0	0	0	1
88092	1	1	3		0	1	1	0	1		2	1	1	0	0	0
39270	1	1	2		0	1	2	0	1		1	0	0	0	1	0
48249	1	1	2		0	2	3	1	0		1	0	0	1	1	0
38189	1	1	1		0	1	2	0	0		1	1	0	0	0	0
20374	1	1	3		1	2	3				1	0	0	0	0	0
92142	1	1	2		0	1	2	0	1		1	1	0	0	0	0
17183	1	1	3		1	1	2				1	0	0	1	1	0
26240	1	1	1		0	2	2	0	1		1	0	0	0	1	0
93204	1	1	2		0	1	1	0	0		1	1	0	0	0	0
67264	1	1	2		1	1	1				1	1	1	0	0	0
39363	1	1	1		0	1	2	0	1		1	0	0	1	1	0
5144	1	1	3		1	2	2				1	0	0	0	0	1
25020	1	1	3		0	2	3	0	0		0	1	0	0	0	3
54116	1		2		0	1	2	0	1		1	1	0	0	0	0
28113	1	1	2		1	2	2				1	0	0	0	0	0
6063	1	1	3		0	2	2	1	0		0	1	0	0	0	0
53058	1	1	3		0	2	3	0	1		1	1	0	0	0	0
24412	1	1	2		1	2	2				1	1	1	0	0	0
45374	1	0	2		0	2	2	0	1		1	0	0	1	1	0
53003	1	1	3		0	2	3	0	1		1	0	0	0	0	0
11254	1		2		0	2	2	0	0		1	0	0	1	0	0
6026	1	1	3		0	2	2	1	0		1	1	0	0	0	0
7167	1	1	1		0	2	2	0	0		1	0	0	0	0	0
26085	1	1	3		1	2	2				0	1	0	0	0	0
36168	1	1	3		1	1	3				0	1	0	0	0	0
59100	1	1	2		1	2	2				1	0	0	1	1	3
58165	1		1		0	1	2	0	1		1	0	0	1	1	0
24048	1	1	3		1	2	2				1	0	0	0	0	0
49180	1	1	3		1	1	2				0	1	0	0	0	0
38112	1	1	2		1	1	1				1	0	1	1	0	0
106079	1		3		0	1	2	0	1		1	1	0	0	1	0
20098	1		2		0	2	3	0	1		1	0	0	0	1	0
110039	1	1	1		0	1	2	0	0		1	0	0	1	1	0
44249	1	1	1		0	1	3	0	0		1	0	0	0	0	0
32110	1	1	3		0	2	2	0	1		1	1	1	0	0	1
22173	1	1	3		0	1	2	0	1		1	1	0	0	0	0
38300	1	1	2		0	1	2	0	0		1	0	0	0	0	0
10245	1	1	3		1	2	2				0	1	0	0	0	0
60414	1	1	3		0	1	2	0	0		1	1	0	0	1	3
102016	1	1	2		1	1	1				1	1	1	1	0	0
101034	1	1	2		1	1	1				1	0	1	1	1	0
92159	1	1	2		1	1	2				1	0	0	1	1	0
78177	1	1	2		0	1	2	0	0		2	0	1	1	1	0
5010	1	1	3		0	2	2	0	1		0	1	0	0	0	1
86015	1	1	2		1	1	2				1	1	0	0	0	0
45289	1	1	2		0	2	2	0	0		1	0	0	1	1	0
107156	1	1	3		0	1	3	0	1		2	1	0	1	1	0
26234	1	1	1		0	2	2	0	1		1	1	0	0	0	0
92197	1	1	2		0	1	1	0	1		1	1	0	0	0	0	1
24129	1	1	2		0	2	2	0	0		1	0	0	0	1	0
88207	1	1	3		0	1	2	1	1		1	1	0	0	1	1
1095	1	1	2		0	1	1	0	0		1	1	1	1	0	3
23005	1	1	3		0	2	2	0	1		0	0	0	1	1	0
35233	1	1	2		0	1	2	0	1		1	1	0	0	0	0
52056	1	1	3		1	2	1				0	1	1	1	0	0
105132	1	1	1		0	1	2	0	0		1	1	0	1	1	0
94278	1		1		0	1	2	0	1		1	1	0	1	1	0
89054	1	1	2		0	1	1	0	1		1	1	0	1	0	0
54034	1	1	2		1	1	2				1	0	0	1	1	0
82042	1	1	2		0	1	2	0	1		1	0	0	1	1	0
5011	1		2		1	2	1				1	0	0	1	1	0
112042	1		3		0	2	1	0	0		1	1	0	0	0	0
9140	1	1	2		1	1	1				0	1	0	0	0	0
82002	1	1	3		0	1	2	0	1		1	0	0	0	1	0
78042	1	1	1		0	1	2	1	0		2	0	0	1	0	0
16211	1	1	3		1	2	2				0	0	0	0	0	1
20041	1	1	3		0	2	2	0	1		1	1	1	0	0	0
16101	1	1	3		1	2	2				1	1	0	0	0	0
8166	1	1	2		0	2	2	0	0		1	1	0	1	0	0
108121	1	1	2		0	1	2	0	1		1	0	1	0	1	0	1
7103	1	1	3		0	2	2	1	0		1	1	0	0	0	0
23187	1	1	2		1	2	2				1	1	0	0	0	0
30343	1	1	2		0	2	1	0	1		1	1	0	0	0	0
39252	1	1	2		0	1	2	0	1		1	1	0	0	1	0
50156	1		3		0	1	2	0	0		1	0	0	1	1	0
2059	1	1	1		0	1	2	0	1		1	1	0	0	0	0
41204	1		3		0	2	2	0	0		1	1	0	0		0
13127	1	1	3		0	2	2	0	1		1	1	0	0	0	0
11205	1	1	3		1	2	2				1	1	0	0	0	0
T004078	1	1	3		1	1	1				0	0	1	0	1	0
47076	1	1	3		1	2	2				1	1	0	1	0	0
31098	1	1	3		0	1	2	0	0		1	1	1	1	1	0
33302	1	1	3		0	2	2	0	0		1	1	0	1	0	0
27009	1	1	2		0	2	2	0	1		1	1	0	0	0	0
81337	1	0	3		0	1	2	0	1		1	0	0	1	1	0
20103	1	1	2		0	2	2	0	1		1	1	1	0	0	0
84033	1	1	3		1	1	2				1	1	0	0	0	0
69235	1	1	1		0	1	2	0	1		2	1	0	1	1	0
25110	1	1	3		1	2	2				0	0	0	0	0	0
15093	1	1	3		0	2	2	0	0		1	0	0	1	0	0
81283	1		2		0	1	2	0	1		1	0	1	1	1	0
87203	1	1	2		0	1	3	0	1		1	0	0	1	1	0
20083	1		1		0	2	2	0	1		1	1	0	0	0	0
7127	1	1	2		0	2	1	0	1		1	1	0	0	0	0
1064	1		2		0	1	1	0	0		1	1	1	0	0	0
T004183	1	1	3		0	1	1	0	1		0	0	0	1	1	0
49239	1	1	3		1	1	2				1	0	0	1	0	0
81258	1	1	2		0	1	1	0	0		1	0	0	0	0	0
91290	1		3		0	1	3	0	0		1	0	0	0	0	0
86149	1	1	2		0	1	2	0	1		1	1	0	1	1	0
33342	1		3		0	2	3	0	0		1	0	0	1	1	0
39022	1	1	2		0	1	2	0	1		1	1	0	1	1	0
43310	1	1	2		1	1	1				1	1	0	0	0	0
8145	1	1	3		1	2	1				1	1	0	0	0	0
52153	1	1	3		1	2	1				0	1	0	0	0	0
1035	1	1	2		0	1	1	0	1		1	1	1	0	0	0
30035	1	1	3		0	2	1	0	1		1	1	1	0	1	0
22192	1	1	1		0	1	2	0	1		1	1	0	0	0	0
49031	1	1	2		1	1	1				1	1	0	1	1	0
18002	1	1	3		1	1	2				1	0	0	0	0	1
11043	1	1	2		0	2	1	0	1		0	1	0	0	0	0
13044	1	0	2		0	2	2	0	1		1	0	1	0	1	0
83237	1	1	2		0	1	2	0	1		2	1	1	0	0	0
81122	1	1	1		0	1	2	0	1		1	1	0	1	0	0
63091	1	1	2		0	1	2	0	0		1	1	0	1	1	0
8111	1		1		0	2	2	0	0		1	1	0	1	0	0
8110	1	1	1		1	2	3				1	1	0	0	0	0
8027	1	1	2		1	2	1				1	1	0	0	0	0
69282	1		3		0	1	2	0	1		1	1	0	0	0	0
30204	1	1	3		1	2	2				0	0	1	1	0	0
55263	1	1	2		0	2	2	0	0		1	1	0	0	0	0
13096	1	1	3		0	2	2	0	1		0	1	1	0	0	0
8106	1	1	3		0	2	2	0	1		1	0	0	0	0	0
49282	1		1		0	1	2	0	1		1	1	0	1	1	0
11059	1	1	2		0	2	1	0	0		1	0	0	0	0	0
T004211	1	1	2		1	1	2				1	1	0	0	0	0
61373	1	1	2		1	2	1				1	0	1	0	1	0
76122	1	1	2		0	1	1	0	0		1	0	0	0	1	0
85306	1	1	2		0	1	1	0	1		1	1	0	0	1	0
81226	1	1	2		0	1	3	0	1		1	1	0	0	0	0
43037	1	1	3		0	1	1	0	0		1	1	0	0	0	0
6066	1	1	3		0	2	2	0	0		0	1	0	0	0	0
52088	1	1	3		1	2	2				0	1	0	1	0	1
33404	1	1	2		0	2	2	1	0		1	1	0	1	1	0
30371	1		2		0	2	1	0	1		1	1	0	1	0	3
93179	1	1	3		0	1	1	0	0		1	1	0	0	0	0
8061	1	1	3		1	2	2				0	0	1	1	0	0
41010	1	0	3		1	2	2				0	1	0	0	1	1
62210	1	1	2		0	2	1	0	1		1	1	0	0	0	0
22238	1	1	2		0	1	2	0	1		1	1	1	1	0	0
47318	1	1	3		1	2	2				1	0	1	1	0	1
13003	1	1	1		0	2	3	1	0		1	1	1	0	0	0
20156	1	1	3		1	2	2				0	1	0	0	0	1
8160	1	0	3		1	2	2				0	0	0	0	0	1
106015	1	1	2		0	1	2	0	1		1	1	0	0	1	0
37125	1	1	3		1	2	2				1	1	0	0	1	0
54217	1		2		0	1	1	0	1		1	1	0	1	1	0
58014	1	1	3		1	1	1				1	1	0	0	0	0
104110	1	1	3		0	1	3	0	1		1	0	0	0	1	0
5128	1	1	2		1	2	2				1	1	0	0	0	0
82176	1		3		0	1	3	1	0		1	0	0	1	1	0
71299	1	1	3		1	2	2				0	1	0	1	0	0
24284	1		1		1	2	3				1	0	0	0	0	0
40162	1	1	3		0	1	2	0	1		1	1	0	0	1	0
9150	1	1	1		0	1	3	0	1		1	1	0	0	0	0
15016	1	1	3		0	2	3	0	0		0	0	1	0	0	0
93082	1	1	1		0	1	2	0	0		1	0	0	1	1	0
109064	1	1	2		1	1	2				0	1	0	1	1	0
31026	1	1	3		1	1	3				1	0	1	1	0	0
86111	1	1	2		0	1	2	0	1		1	0	0	1	1	0
33239	1	1	2		0	2	1	0	0		1	1	1	0	0	0
25177	1		1		0	2	3	0	1		1	1	0	0	0	0
21174	1	1	3		0	1	2	0	1		1	0	1	0	1	0
45126	1	1	3		1	2	1				1	0	0	1	1	0
92144	1	1	3		0	1	2	0	0		1	0	0	1	1	0
19046	1		2		1	2	1				1	1	1	0	0	0
89283	1	1	3		1	1	1				1	1	1	1	0	0
37194	1	1	2		0	2	2	0	1		1	1	0	1	1	0
39004	1	1	2		0	1	2	0	0		1	1	0	0	1	0
33166	1	1	3		0	2	2	0	1		1	0	0	1	1	0
2022	1	1	1		1	1	2				1	0	0	1	1	0
14119	1		1		1	2	2				1	1	0	0	0	0
23229	1	1	2		0	2	2	0	1		1	0	0	0	0	0
62150	1	1	2		0	2	2	0	1		1	1	0	0	0	0
60261	1	1	3		1	1	1				1	1	0	0	0	0
38288	1	1	3		1	1	2				1	0	0	1	1	0
21008	1	1	3		1	1	2				1	1	0	0	0	0
80126	1	1	3		0	2	3	0	1		1	1	0	0	1	0
33270	1	1	3		0	2	2	1	0		1	1	0	0	0	0
59110	1	1	2		0	2	2	0	1		1	0	0	1	1	0
24005	1	1	3		0	2	2	0	1		1	1	1	0	0	0
13132	1	1	2		0	2	1	0	0		1	1	0	0	0	0
80073	1	1	1		0	2	2	0	1		1	1	0	1	0	0
65133	1	1	2		0	2	1	1	0		1	1	0	0	0	0
37052	1	1	2		0	2	2	0	0		1	0	0	1	1	0
75172	1		3		0	2	2	0	1		0	1	0	0	0	0
T004188	1	1	3		1	1	3				0	1	0	0	0	1
80053	1	1	3		0	2	2	0	1		1	0	0	0	1	0
9015	1		3		0	1	1	1	0		1	1	1	1	0	0
26143	1	1	3		1	2	1				1	1	1	0	0	0
94272	1	1	3		0	1	3	0	1		1	0	0	1	0	0
49233	1	1	1		0	1	2	0	0		1	0	0	0	1	0
11323	1	1	3		1	2	2				1	1	1	0	0	0
20183	1	1	2		0	2	2	0	0		1	1	0	0	0	0
13140	1		1		1	2	2				1	1	0	0	0	0
16336	1		1		0	2	2	0	1		1	0	0	0	1	0
41003	1	1	3		0	2	2	1	0		1	0	0	1	1	0
27257	1	1	2		1	2	2				1	0	0	0	1	0
16112	1		3		0	2	2	0	1		1	1	0	0	0	0
37062	1	1	1		0	2	3	1	0		1	1	0	0	1	0
68076	1	1	2		1	2	3				0	0	0	1	1	0
106169	1	1	3		0	1	2	0	1		1	0	0	0	1	0
48058	1	1	3		1	2	2				0	1	0	0	0	3
9091	1	1	2		0	1	1	0	1		1	0	0	1	0	0
88306	1	1	2		0	1	1	0	1		1	1	0	1	0	0
64201	1	1	2		0	2	2	0	1		1	0	0	1	1	0
35187	1	1	3		0	1	2	0	1		1	1	0	0	1	0
62436	1	1	2		0	2	1	0	1		1	1	0	1	1	0
49295	1	1	2		1	1	2				2	0	0	1	0	0
71142	1	1	2		0	2	2	0	0		1	0	0	1	1	0
48131	1	1	1		1	2	2				1	0	0	0	0	0
25108	1	1	2		0	2	2	0	1		0	1	0	1	0	0
60395	1	1	3		0	1	2	0	0		0	1	0	1	1	0
10280	1	1	3		1	2	1				0	1	0	0	0	3
13040	1	1	2		0	2	2	1	0		1	0	1	1	1	0
84281	1	1	2		0	1	1	0	1		1	0	1	1	1	0
11023	1		1		0	2	2	0	0		1	1	0	0	0	0
29033	1	1	3		0	2	2	0	1		0	0	0	0	1	0
16327	1		2		0	2	2	0	1		1	0	0	0	0	0
58185	1	1	1		0	1	2	0	1		1	0	0	1	1	0
108058	1	1	3		0	1	2	0	1		1	0	0	0	1	0
41052	1	1	3		1	2	2				1	1	0	0	0	0
46015	1	1	1		0	2	3	0	0		1	0	0	1	0	0
59364	1	1	3		0	2	2	0	1		1	0	0	0	1	0
79183	1	1	3		1	1	3				1	0	0	1	0	1
59309	1	1	2		0	2	2	0	1		0	0	0	0	0	3
35032	1	1	2		1	1	1				2	0	0	1	1	0
53075	1	1	3		1	2	2				1	1	0	0	0	0
12368	1	0	2		1	1	1				1	0	0	1	1	0
43130	1	1	2		1	1	1				1	1	1	0	1	0
51031	1		2		1	1	2				1	1	0	0	0	0
66203	1	1	3		0	1	2	0	0		1	1	1	0	0	1	1
104212	1		3		0	1	2	0	1		1	1	0	0	1	0
49078	1	1	3		1	1	3				1	0	0	1	0	1
23218	1	1	1		0	2	2	0	1		1	1	0	0	0	0
70062	1	1	3		1	1	2				1	1	0	0	1	1
107152	1	1	3		0	1	1	0	1		1	0	1	1	1	0
36235	1	1	2		0	1	1	1	0		1	1	0	0	0	0
94296	1	1	1		0	1	2	0	0		1	1	0	1	1	0
79076	1	1	1		0	1	2	0	1		2	0	0	1	1	0
63055	1	1	2		1	1	2				1	0	0	1	0	0
79063	1		2		0	1	2	0	1		1	0	0	1	1	0
78028	1	1	1		0	1	2	0	1		2	0	0	1	0	0
48038	1	1	3		1	2	3				0	1	0	0	1	0
79034	1	1	3		1	1	2				0	1	0	0	0	0
2115	1	1	1		0	1	2	0	0		1	1	0	0	0	0
43235	1	1	2		0	1	1	0	0		1	1	1	0	1	0
39195	1		1		0	1	3	0	1		1	1	0	1	1	0
46248	1		2		0	2	2	0	0		1	1	0	1	1	0
78176	1	1	2		1	1	2				2	0	0	1	0	0
93209	1	1	2		0	1	3	0	1		1	0	0	1	1	0
25062	1	1	3		0	2	2	0	0		1	1	0	0	0	0
2047	1		1		1	1	2				1	1	0	0	0	0
60067	1	1	2		0	1	1	0	1		1	1	0	1	0	0
16351	1	0	2		0	2	1	0	1		1	1	0	0	0	0
14026	1		3		1	2	2				0	1	0	0	0	0
11115	1	1	2		0	2	3	0	1		1	1	0	0	0	0
23002	1	1	3		1	2	2				0	0	1	0	0	0
83050	1	1	2		0	1	1	0	1		1	0	1	1	1	0
84060	1	1	3		0	1	1	1	1		1	0	0	1	1	0
2112	1		3		1	1	2				1	1	0	0	0	0
102072	1	1	2		1	1	1				1	1	0	0	0	0
102186	1	1	2		0	1	2	0	1		1	0	1	1	1	0
25172	1	1	3		1	2	2				1	1	0	0	0	0
97238	1	1	3		1	1	3				0	0	0	1	1	0
64187	1	0	3		0	2	1	0	1		1	1	1	1	1	0
38152	1	1	2		0	1	2	0	1		1	0	0	1	1	0
46231	1	1	3		0	2	2	0	0		1	1	0	0	0	0
78029	1	1	1		0	1	2	0	1		2	1	0	0	0	0
78017	1	1	2		0	1	3	0	0		2	0	0	1	0	0
15375	1	1	3		0	2	3	0	0		0	1	0	0	0	0
111076	1	1	3		1	2	2				1	0	0	0	0	0
46262	1	1	3		0	2	2	0	0		1	0	0	1	1	0
26248	1	1	2		1	2	1				1	0	1	0	0	0
39008	1	1	2		1	1	2				1	0	0	1	1	1
55212	1	1	3		1	2	2				1	1	0	0	0	0
20029	1	1	2		0	2	2	1	0		0	0	0	1	1	0
89294	1	1	3		0	1	3	0	0		1	0	0	1	1	0
66107	1	1	2		0	1	2	0	1		1	0	0	0	0	3
21011	1		3		1	1	2				0	1	0	0	0	1
44172	1	1	2		1	1	1				1	0	0	1	1	0
42064	1	1	2		0	1	2	0	0		1	0	0	1	1	0
77223	1	1	3		0	1	2	0	0		1	1	0	0	0	1
45028	1	1	2		0	2	2	0	1		1	0	0	1	1	0
23132	1	1	3		0	2	3	0	1		1	0	0	1	1	0
88200	1	1	2		0	1	2	1	0		1	0	0	1	1	0
13073	1	1	1		0	2	2	0	1		1	1	0	0	0	0
23034	1	1	2		1	2	1				1	1	0	0	0	0
90103	1	1	2		1	1	2				1	1	0	0	0	0
78164	1		2		0	1	2	0	1		1	0	0	1	0	0
14339	1	1	1		0	2	2	1	0		1	1	0	0	0	0
106295	1		2		0	1	2	0	1		1	1	0	0	1	0
32143	1	1	1		0	2	2	0	0		1	1	0	0	0	0
71291	1	1	1		0	2	2	0	1		1	0	0	0	0	0
71077	1	1	2		1	2	1				0	1	0	0	1	0
81394	1	1	2		0	1	2	0	1		1	0	0	1	1	0
10324	1	1	2		0	2	3	0	1		1	1	0	0	0	0
30008	1	1	3		0	2	3	0	1		1	1	0	0	0	0
5027	1	1	3		0	2	3	0	0		0	1	0	1	0	3
67051	1	1	3		0	1	2	0	1		1	1	0	1	1	0
32011	1	1	3		1	2	2				0	0	1	1	1	0
35252	1	1	2		0	1	2	0	0		1	0	0	1	1	0
81310	1	1	2		0	1	2	0	0		1	1	0	1	0	0
2091	1	1	3		1	1	1				1	1	0	0	0	0
37130	1	1	3		1	2	2				1	0	0	1	0	0
46017	1	1	3		1	2	3				0	0	0	0	0	0
8014	1	1	3		0	2	2	0	1		0	1	0	0	1	0
8074	1	1	1		1	2	2				1	0	0	1	0	0
47296	1	1	3		0	2	3	0	1		1	1	0	0	1	3
106048	1	1	3		0	1	3	0	1		1	0	0	1	1	0
64024	1	0	3		1	2	1				1	1	0	0	0	0
16311	1	1	1		0	2	2	1	0		0	0	0	0	0	0
77059	1	1	3		0	1	2	0	1		0	0	0	0	1	0
14330	1		2		0	2	2	0	1		1	1	0	0	0	0
106254	1	1	2		0	1	1	0	1		1	0	0	1	1	0	1
103279	1	1	2		0	1	1	1	0		2	0	0	1	0	0
45205	1		3		1	2	2				1	1	0	0	1	1
2076	1	1	3		1	1	2				1	1	0	0	0	1
64361	1	1	3		1	2	2				0	1	0	0	0	0
20054	1	1	2		0	2	2	0	1		1	1	0	0	0	0
23363	1	1	2		0	2	1	0	1		1	1	1	0	0	0
32353	1	1	1		0	2	2	0	0		2	0	0	0	0	0
54216	1	1	2		0	1	2	0	1		1	1	0	0	0	0
13222	1	1	2		1	2	2				1	1	0	0	0	0
14195	1	1	3		1	2	3				0	1	0	0	0	1
76352	1	1	3		0	1	3	0	1		1	1	0	0	0	0
31165	1		2		0	1	1	0	1		1	1	1	1	0	0
15238	1	1	3		0	2	2	0	0		1	0	0	0	0	0
60014	1		3		0	1	3	0	1		1	1	0	1	1	0
49331	1	1	2		0	1	1	0	1		1	0	0	1	0	0
52021	1	1	2		1	2	1				1	0	0	0	1	0
33005	1	1	3		1	2	3				0	1	0	0	0	0
29211	1	1	3		0	2	2	0	1		0	1	0	1	1	3
26219	1		2		0	2	1	0	1		1	1	0	0	0	0
26196	1	1	2		0	2	2	0	0		1	1	0	0	0	1
23080	1	1	3		1	2	3				1	1	1	0	0	0
76294	1	0	3		1	1	1				1	0	0	0	0	0
104244	1	1	3		0	1	2	0	1		1	0	0	0	1	1
22247	1	1	2		0	1	3	0	1		1	0	0	1	0	0	1
39310	1		3		1	1	2				1	0	0	1	1	0
45150	1	1	3		1	2	2				1	1	0	0	0	0
84240	1	1	1		0	1	1	1	1		1	1	0	1	1	0
21215	1	1	2		0	1	2	0	1		1	0	0	0	1	0
32047	1	0	3		1	2	2				1	0	0	1	1	0
64310	1	1	1		0	2	3	0	0		1	1	0	0	0	0
T004020	1		3		0	1	2	1	0		1	0	1	0	0	1
29021	1		3		1	2	3				0	0	0	0	1	0
11049	1	1	2		0	2	2	0	1		1	0	0	1	1	0
67090	1	1	2		0	1	1	0	1		1	1	0	0	0	0
66100	1		3		1	1	2				1	0	0	0	0	0
6017	1	1	3		0	2	2	0	1		0	0	0	0	0	0
32359	1	1	2		0	2	2	1	0		1	0	0	1	1	0
76195	1	1	2		0	1	2	1	1		1	0	0	1	1	0
14019	1	1	2		1	2	2				1	1	0	1	1	0
53281	1		3		0	2	2	0	1		1	1	0	0	0	1
60236	1	1	3		0	1	2	0	0		1	1	0	0	0	0
27066	1	1	2		1	2	2				1	1	0	1	0	0
43081	1	1	2		1	1	2				1	0	0	1	1	0
104107	1	1	1		0	1	2	0	1		1	0	0	0	1	0
62027	1	1	2		0	2	2	0	0		1	1	0	1	1	0
19136	1	1	3		0	2	1	1	0		0	0	1	0	0	1
56167	1	1	3		0	2	2	0	0		1	1	0	0	0	0
25093	1	0	2		0	2	1	0	0		0	1	0	0	0	0
77101	1	1	2		1	1	2				1	1	1	1	0	0
60377	1	1	1		0	1	2	0	0		1	0	0	0	0	0
28050	1	1	3		1	2	2				0	1	0	0	0	0
37004	1	1	2		1	2	2				1	1	1	1	1	0
60233	1	1	1		0	1	2	0	0		1	0	0	1	1	0
12157	1	1	3		0	1	2	0	0		0	1	0	0	0	0
23296	1	1	3		0	2	2	0	0		1	1	0	0	0	0
49161	1		2		0	1	1	0	1		1	1	1	0	0	0
79141	1	1	2		0	1	1	0	1		0	1	0	1	0	0
68073	1		3		1	2	3				1	1	0	0	0	0
76077	1	1	2		1	1	1				1	1	1	1	1	0
69347	1	1	3		1	1	3				1	1	0	0	1	0
110093	1	1	2		1	1	3				1	1	0	1	1	0
34035	1	1	3		1	1	2				1	1	0	0	1	0
53415	1	1	2		1	2	2				1	1	0	0	0	0
40012	1	1	3		1	1	3				1	0	1	0	0	0
6030	1	1	3		0	2	1	0	1		0	0	1	1	0	0
39059	1		3		1	1	3				1	0	1	0	0	0
93107	1	1	2		0	1	2	0	0		1	0	0	1	1	0
104013	1	1	3		0	1	2	0	1		1	0	1	0	1	0
75246	1	1	3		0	2	3	0	0		1	1	0	0	0	0
26029	1	1	3		0	2	1	0	1		0	1	0	0	0	0
T004093	1		3		0	1	2	0	0		0	1	0		0	0
28290	1	1	3		0	2	2	0	0		0	1	0	1	0	0
23259	1	1	1		0	2	2	0	1		1	1	0	0	0	0
30183	1	1	3		0	2	3	0	0		1	1	0	0	0	0
32169	1	1	2		0	2	2	0	1		1	0	0	1	1	0
31087	1		2		1	1	2				1	1	1	0	1	0
11324	1		2		0	2	1	0	1		1	1	0	0	0	0
2134	1	1	2		0	1	2	0	1		1	0	0	1	1	0
28327	1	1	2		0	2	1	0	1		1	1	1	0	0	0
75149	1	1	3		1	2	3				1	1	0	0	0	1
17245	1	1	2		0	1	2	0	1		1	1	0	0	0	0
8069	1	1	3		1	2	2				0	1	0	0	0	1
37021	1	1	2		0	2	2	0	0		1	0	0	0	1	0
85015	1	1	3		0	1	3	0	1		1	1	0	0	0	0
64158	1	1	3		1	2	2				1	0	0	1	0	0
32350	1	1	3		1	2	2				1	1	0	0	0	0
35062	1	1	1		0	1	2	0	1		1	1	0	1	0	0
88284	1	1	3		0	1	2	0	1		1	0	0	1	0	0
40285	1	1	2		0	1	2	0	1		1	0	1	1	1	0
46149	1		3		0	2	3	0	1		0	1	0	0	0	3
1107	1	1	2		1	1	3				1	1	0	0	0	0
29105	1	1	1		0	2	2	0	1		1	0	0	0	0	0
64270	1	1	3		0	2	2	0	0		1	1	0	0	1	3
112118	1	1	3		0	2	3	0	1		0	0	0	1	1	0
75061	1	1	1		0	2	1	0	0		1	1	0	1	0	0
13219	1	1	3		1	2	2				0	1	1	0	0	0
108109	1	1	2		0	1	1	0	1		1	1	0	0	0	0
23406	1	1	2		0	2	2	0	1		1	1	0	0	0	0
75032	1	1	2		1	2	2				1	0	0	1	0	0
45233	1	1	3		1	2	2				1	1	0	0	0	0
33016	1	1	2		0	2	2	0	0		1	0	1	1	1	0
44407	1	1	1		0	1	2	0	1		1	1	0	1	1	0
10018	1	1	1		0	2	2	0	1		1	1	0	0	0	0
39158	1	1	2		0	1	3	0	1		1	0	0	0	1	0
7134	1	0	2		1	2	1				1	0	1	1	1	0
27024	1	0	3		1	2	1				1	1	0	0	0	0
106248	1	1	2		0	1	2	0	1		1	0	1	0	1	0
23392	1	1	2		0	2	2	0	1		1	0	0	1	1	0
43106	1	1	2		0	1	2	0	0		1	0	0	0	1	0
20353	1	1	2		0	2	1	1	0		1	0	0	1	0	0
37283	1		2		0	2	2	0	1		1	0	0	1	1	0
38390	1	1	2		1	1	2				1	0	0	0	0	0
2035	1	1	3		1	1	1				1	0	1	1	0	0
10085	1		1		0	2	2	0	1		1	0	0	1	0	3
33030	1	1	3		0	2	3	1	0		1	1	0	0	0	0
87147	1		2		0	1	2	0	0		1	0	1	1	1	0
105091	1	1	2		0	1	2	0	1		1	0	0	0	1	0
15190	1	1	2		0	2	2	0	0		2	0	0	1	1	1
76018	1	1	1		0	1	3	0	1		1	0	0	1	1	0
7187	1	1	3		0	2	3	1	0		0	1	1	0	0	0
33014	1	1	3		0	2	3	0	1		0	0	1	1	1	0
7166	1	1	1		0	2	2	1	0		1	1	0	0	0	0
7165	1		1		0	2	2	0	0		1	1	0	1	0	0
43149	1	1	3		0	1	3	0	0		1	0	0	0	1	0
81152	1	1	2		1	1	1				1	1	1	1	1	0
10275	1	1	2		1	2	1				0	1	0	0	0	0
30113	1		2		0	2	1	1	0		1	1	0	0	1	0
71406	1	1	1		0	2	2	0	0		1	1	1	0	0	0
59177	1	1	2		0	2	1	0	1		1	1	0	0	0	0
35146	1	1	3		0	1	3	0	1		0	1	0	0	0	0
20071	1	1	1		0	2	2	0	0		1	1	0	0	0	0
71385	1	1	3		0	2	3	0	1		1	0	0	0	0	0
62078	1	1	3		1	2	1				1	0	0	0	0	0
42162	1	1	2		1	1	2				1	0	0	1	1	0
16169	1		2		1	2	2				1	0	0	0	0	0
40094	1	1	1		0	1	2	0	1		1	0	0	1	1	0
28117	1	1	3		0	2	3	1	0		0	1	0	0	0	0
25316	1	1	3		0	2	2	1	0		0	1	1	1	1	0
11076	1		2		0	2	2	0	1		0	1	0	0	0	0
15061	1	1	2		0	2	1	0	0		1	0	0	1	1	1
10158	1		2		0	2	1	1	0		0	0	1	0	0	0
103123	1	1	2		0	1	2	0	1		1	1	0		1	0
45212	1	1	3		1	2	2				1	0	0	1	0	0
22280	1	1	1		1	1	2				1	1	0	0	0	0
56221	1		2		0	2	3	0	1		2	0	0	1	0	0
5112	1	1	3		0	2	2	0	1		0	1	0	0	0	0
52212	1	1	3		0	2	2	0	1		0	1	0	0	0	0
45339	1	1	2		0	2	3	0	0		1	0	0	1	1	0
11160	1	1	1		0	2	2	0	1		1	1	0	0	0	0
6098	1		1		0	2	2	1	0		1	0	0	1	0	0
27164	1		3		0	2	2	0	1		1	1	0	1	1	0
23116	1	1	2		1	2	2				1	0	1	0	1	0
71239	1	1	2		0	2	2	0	0		1	0	0	0	0	3
42330	1		1		0	1	2	0	1		1	1	0	1	1	0
71230	1	1	3		0	2	2	0	1		1	1	0	0	0	1
7121	1	1	3		0	2	2	1	0		0	1	0	1	0	0
106278	1	1	1		1	1	2				1	1	0	0	1	0
52360	1	1	2		1	2	1				1	0	0	1	1	0	1
7120	1		2		0	2	3	0	0		1	1	0	0	1	0
91377	1	1	1		0	1	1	0	1		1	0	0	1	1	0
28397	1	1	3		0	2	3	0	0		0	1	0	0	0	0
31103	1	1	2		0	1	1	0	1		1	1	0	1	0	0
39273	1	1	3		1	1	2				1	1	1	1	1	0
39042	1	1	2		0	1	3	0	0		1	1	0	0	1	0
7097	1	1	3		0	2	2	1	0		1	1	0	1	0	0
7113	1	1	2		0	2	2	0	1		1	1	0	0	0	0
26284	1	1	2		0	2	1	0	1		1	1	1	0	0	0
15032	1	1	3		1	2	2				1	1	0	0	0	0
15288	1	1	2		0	2	1	0	1		1	0	0	0	0	0
48254	1		3		0	2	3	0	1		1	0	0	1	0	0
7111	1	1	3		1	2	2				1	1	0	0	0	0
106008	1	1	1		0	1	2	0	1		1	1	0	1	1	0
71108	1	1	2		0	2	1	0	1		1	1	0	0	0	0
75222	1	1	3		1	2	1				1	0	1	1	1	0
75179	1	1	2		0	2	2	0	1		0	0	0	0	1	0
94087	1	1	3		1	1	2				1	1	0	0	0	1
71103	1	1	3		1	2	2				0	1	0	1	0	3
15019	1	1	1		0	2	2	0	1		2	1	0	0	0	0
44266	1	1	2		0	1	2	0	0		1	1	0	0	0	3
64045	1	1	2		0	2	1	0	1		1	1	0	0	0	0
26060	1	1	3		1	2	2				1	1	0	0	0	0
25112	1	1	3		1	2	3				0	1	0	0	0	0	1
T004170	1	1	3		1	1	2				0	1	0	0	0	0
9007	1	1	2		0	1	2	0	1		1	0	0	0	0	0
10278	1	1	3		1	2	3				1	0	1	1	0	0
56096	1		2		0	2	2	0	0		1	0	0	1	1	0
9065	1	1	2		1	1	1				1	1	1	0	0	0
7102	1	0	3		0	2	2	1	0		0	1	0	0	0	0
29359	1		1		1	2	2				1	0	0	0	0	0
49165	1		1		0	1	3	0	1		1	0	0	0	0	0
19122	1	1	2		0	2	1	0	1		1	1	0	0	0	0
71097	1	1	1		1	2	1				1	0	1	1	0	0
7132	1	1	2		0	2	2	0	1		1	1	0	0	0	0
7099	1	1	2		1	2	1				1	1	0	0	0	0
104209	1	1	3		0	1	2	0	1		1	0	0	0	0	0
T004012	1	1	3		0	1	2	1	0		1	1	0	0	0	0
62291	1	1	3		0	2	2	0	1		1	1	1	0	1	0
7080	1	1	3		0	2	2	0	1		0	1	0	0	0	0
31374	1		3		0	1	3	0	1		1	0	0	0	1	0
7067	1	1	3		1	2	2				0	1	0	0	0	0
7065	1	1	3		0	2	2	0	1		0	1	0	0	0	0
39316	1		3		0	1	2	0	1		1	1	0	0	0	0
45266	1	1	3		1	2	1				1	1	1	0	0	0
7040	1		3		1	2	2				0	0	0	0	0	1
7039	1	1	3		0	2	2	1	0		0	1	0	0	0	0
38047	1	1	2		1	1	1				1	1	1	0	0	0
2020	1	1	1		1	1	1				1	1	1	0	1	0	1
82306	1	1	2		0	1	2	0	1		1	0	0	0	1	0
92069	1	1	3		1	1	2				1	0	0	1	1	0
12088	1	1	2		0	1	1	0	1		1	1	1	0	0	0
22063	1	1	2		1	1	2				1	0	0	1	1	0	1
16247	1	1	2		0	2	2	1	0		1	1	0	0	0	0
94208	1		2		0	1	2	0	0		1	0	0	1	1	0
62188	1	1	3		0	2	3	1	0		1	1	0	0	1	0
64396	1		1		0	2	2	0	1		2	1	0	1	0	0
51011	1	1	3		0	1	2	0	1		1	1	0	0	0	0
7028	1	1	3		0	2	2	0	1		0	1	0	0	0	0
58177	1	1	3		0	1	1	0	1		1	1	0	0	0	0
12326	1	0	2		1	1	1				0	0	1	0	0	0
47234	1		1		1	2	2				1	1	0	1	0	0
59337	1	1	2		0	2	2	0	1		1	0	0	0	1	0
104262	1		2		0	1	2	0	1		1	0	0	1	1	1
15251	1	1	3		0	2	1	0	1		1	0	0	1	1	0
101002	1	1	2		0	1	3	0	1		1	0	0	1	1	0
32129	1	1	3		0	2	3	0	0		1	0	0	0	0	0
88108	1	1	2		0	1	1	0	0		1	0	1	0	1	0
29216	1	1	1		0	2	3	0	1		1	0	0	0	0	0
5173	1	1	2		1	2	1				1	1	0	0	0	0
48135	1	1	3		0	2	3	1	0		1	0	0	1	1	0
44254	1	1	3		0	1	3	0	0		0	0	0	1	1	0
43036	1	1	3		0	1	3	0	0		1	1	0	0	1	0
70181	1		3		1	1	2				1	0	0	1	1	0
16286	1	1	2		0	2	2	0	1		0	0	0	0	0	0
42107	1	1	3		0	1	2	0	0		1	1	0	0	0	1
70162	1	1	2		0	1	2	0	1		2	1	0	1	1	0
7016	1	1	2		0	2	2	0	0		0	0	0	0	0	0
42119	1	1	1		0	1	3	0	0		1	1	1	0	1	0
8135	1	1	3		1	2	2				0	1	1	1	1	1
7014	1	1	3		0	2	3	1	0		0	0	0	1	1	0
16329	1	1	3		1	2	2				0	1	0	0	0	0
46338	1		3		0	2	2	0	0		1	1	0	0	1	0
56039	1	1	2		0	2	3	1	0		1	1	0	0	0	0
70114	1	1	3		1	1	2				1	1	0	0	0	0
70110	1	1	3		1	1	2				0	1	0	0	0	0
36082	1	1	3		0	1	1	1	0		1	1	1	1	0	0
7010	1	1	3		1	2	3				0	1	0	1	1	0
108071	1	1	3		0	1	2	0	1		1	0	1	0	1	0
32274	1	1	3		0	2	3	0	1		1	0	0	1	1	0
47222	1	1	3		0	2	1	0	1		1	0	0	1	1	0
91054	1	1	2		0	1	2	0	1		2	1	0	0	0	0
29117	1	1	3		1	2	2				0	1	1	0	0	0
39343	1	1	2		0	1	2	0	1		2	0	0	1	0	0
28038	1	1	3		0	2	2	1	0		0	1	0	0	0	0
7007	1	1	3		0	2	2	0	0		1	1	0	0	0	0
23064	1	1	3		0	2	3	1	0		0	0	0	0	0	0
1101	1	1	2		1	1	2				0	1	0	0	0	0
11006	1	1	2		1	2	2				1	0	1	1	0	0
7005	1	1	3		0	1	3	0	0		0	1		0	0	0
89114	1	1	1		0	1	1	0	1		1	1	0	0	1	0
11125	1	0	3		0	2	2	0	1		1	0	0	0	0	0
52258	1	1	2		1	2	2				1	1	0	0	0	1
111162	1	1	1		1	2	2				1	1	0	1	1	0
53008	1		3		0	2	2	0	0		1	0	0	0	0	0
70011	1	1	3		1	1	3				1	0	0	1	0	0
9080	1	1	3		1	1	2				0	1	1	0	0	0
16162	1		1		0	2	2	0	1		1	0	0	0	0	0
41102	1	1	2		0	2	2	0	0		1	1	0	0	0	0
104028	1	1	1		0	1	2	0	1		1	1	0	0	0	0
42066	1	1	2		1	1	2				1	1	0	0	0	1
2129	1	1	2		0	1	2	0	0		1	0	0	0	0	0
9096	1	1	3		0	1	2	0	0		1	1	0	0	0	0
29166	1	1	2		0	2	2	0	1		1	1	0	0	0	0
17160	1		2		0	1	2	0	1		2	1	0	1	0	0
28363	1	0	1		0	2	1	0	1		1	1	0	0	0	0
51065	1	1	3		0	1	1	0	1		1	0	1	1	1	0
75255	1	1	3		0	2	2	0	1		1	0	0	1	1	0
1141	1		2		0	1	1	0	0		1	1	1	1	1	0
5125	1	1	3		1	2	2				1	1	0	0	0	0
7018	1	1	2		0	2	2	0	0		1	0	0	1	1	0
24010	1	1	3		1	2	3				0	1	0	0	0	0
59288	1	1	2		0	2	2	0	1		1	0	0	1	1	3
33306	1	1	3		0	2	2	0	0		0	0	0	0	0	0
15052	1	1	3		1	2	2				0	0	0	0	0	1
106172	1	1	2		0	1	2	0	1		1	0	1	0	1	0
43175	1		1		0	1	2	0	0		1	0	0	0	1	0
30117	1	1	3		0	2	2	0	1		1	1	0	0	0	0
61171	1	1	3		0	2	1	0	1		1	0	0	0	0	0
13039	1	1	2		0	2	1	1	0		1	0	0	0	0	0
8072	1		3		1	2	3				0	1	0	0	0	0
71322	1	1	1		0	2	3	0	1		1	0	0	0	0	0
69155	1	1	1		0	1	2	0	1		1	1	0	0	0	0
69132	1	1	2		0	1	2	0	1		1	0	0	1	1	0
40148	1	1	2		0	1	3	0	0		1	0	0	0	1	0
105271	1		1		0	1	1	0	1		1	1	0	1	1	0
7124	1	1	2		0	2	2	0	1		1	1	0	0	0	0
104101	1	1	2		0	1	2	0	1		1	0	0	0	1	0
21148	1		3		1	1	3				0	1	0	0	0	1
20097	1		1		0	2	1	0	1		1	1	0	0	0	0
44312	1	1	1		1	1	2				1	1	1	1	0	0
11272	1	1	1		0	2	3	0	1		1	1	1	0	0	0
69068	1	1	2		0	1	2	0	1		1	1	0	1	0	0
28040	1	1	3		0	2	3	0	0		0	0	0	1	0	0
69057	1	1	2		0	1	2	0	0		1	0	0	1	1	0
69039	1	1	2		0	1	2	0	1		1	0	0	1	1	0
106179	1	1	2		0	1	1	0	1		0	0	0	0	1	0
20108	1	0	3		1	2	2				1	0	0	0	0	0
59128	1	1	3		0	2	2	0	1		1	1	0	0	0	0
37128	1	1	2		0	2	2	0	0		1	0	0	1	1	0
6020	1	1	2		0	2	1	0	0		1	1	0	0	0	1
9104	1	1	2		0	1	2	0	0		1	1	0	0	0	0
23195	1	1	3		1	2	1				0	1	1	0	0	0
60409	1	1	3		1	1	3				1	1	0	0	1	0
32187	1	1	1		0	2	2	0	1		1	1	0	0	0	0
69293	1	1	2		1	1	1				1	1	0	0	0	0
52283	1		3		0	2	2	0	1		0	0	0	1	1	0
16171	1		3		0	2	2	0	1		0	1	0	0	0	0
40177	1	1	2		0	1	2	0	1		1	0	1	1	1	0
68276	1	1	2		0	2	2	0	1		1	1	0	0	1	1
107256	1	1	3		0	1	2	0	1		1	0	0	1	1	0
102251	1	1	1		1	1	2				1	1	1	1	1	0
11054	1	1	3		0	2	2	0	1		0	0	0	0	0	0
97066	1	1	2		0	1	2	0	1		1	0	0	0	1	0
104226	1	1	3		0	1	2	0	1		1	1	0	1	1	3
68215	1	1	2		0	2	3	0	0		1	1	0	1	0	0
102048	1	1	2		0	1	2	0	1		1	1	0	1	0	0
31273	1	1	2		0	1	2	0	1		1	1	0	0	0	0
32348	1	1	3		0	2	2	0	1		1	1	0	0	0	1
68172	1	1	2		0	2	2	0	1		0	1	0	0	0	0
2094	1		3		1	1	2				0	0	0	1	1	0
65001	1	1	3		1	2	3				1	1	0	0	0	0
106235	1	1	2		0	1	2	0	1		1	1	0	0	0	0
14034	1		3		1	2	3				1	1	0	0	0	0
16032	1		2		1	2	2				1	1	0	0	0	0
19134	1	1	3		0	2	2	0	0		1	1	0	1	0	0
71193	1	1	2		0	2	2	0	1		1	1	0	1	0	0
64399	1	1	1		1	2	2				2	1	0	1	1	0
9062	1		2		0	1	1	0	1		1	1	0	0	0	0
25069	1	1	3		1	2	2				1	1	0	0	0	0
36140	1	1	3		0	1	2	1	0		1	0	0	0	1	0
53144	1	1	1		0	2	3	0	0		1	0	0	0	0	0
68094	1	1	3		0	2	2	0	1		1	0	0	1	0	1
26025	1	1	3		1	2	2				1	1	0	0	0	0
105055	1	1	3		0	1	2	0	1		1	1	0	0	1	0
68077	1	1	3		1	2	2				1	0	0	0	0	0
68322	1	1	3		0	2	2	0	1		0	0	0	0	1	0
68057	1	1	3		1	2	2				1	1	0	1	0	0
22186	1	1	2		1	1	1				1	0	1	0	0	0
47243	1		2		0	2	2	0	0		1	1	0	0	0	0
60022	1	1	3		1	1	2				1	1	0	0	0	0
68012	1	1	2		0	2	1	0	1		1	1	1	0	0	0
37169	1	1	1		0	2	2	0	0		1	0	0	0	1	0
T004003	1	1	3		1	1	3				0	1	0	0	0	3
60244	1	1	3		1	1	3				1	1	0	0	0	0
66275	1	1	2		0	1	2	0	0		1	0	0	1	1	3
9163	1	1	1		0	1	1	1	0		1	0	0	0	0	0
81185	1	1	2		0	1	2	0	1		1	0	0	1	1	0
59009	1	1	2		0	2	1	0	1		0	1	0	0	0	0
68156	1	1	3		0	2	2	1	0		1	0	1	0	1	0
91186	1		2		0	1	2	0	1		1	1	0	1	1	0
112231	1	1	2		1	2	2				1	1	0	0	0	0
1146	1	1	1		0	1	2	0	0		2	1	0	0	0	0
105139	1	1	2		0	1	2	0	0		1	0	0	1	1	0
106069	1	1	1		0	1	2	0	1		1	1	0	1	1	0
67228	1	1	1		0	1	2	0	1		1	0	0	1	0	0
81012	1		3		0	1	2	0	1		1	1	0	0	0	0
21079	1	1	3		0	1	2	0	1		1	0	0	1	1	0
22108	1	1	2		1	1	1				1	0	0	0	0	0
91395	1	1	2		0	1	2	0	1		1	0	0	1	1	0
67183	1	1	1		0	1	2	1	0		1	1	0	1	0	0
29374	1		3		0	2	2	0	1		0	1	0	1	1	0
14072	1	1	2		1	2	1				1	1	0	0	0	0
33234	1	1	3		1	2	2				1	1	0	1	0	0
76008	1	1	3		0	1	3	1	1		0	1	0	1	1	0
62130	1	1	3		1	2	2				1	0	1	1	1	0
25012	1	0	2		1	2	1				1	0	1	1	1	0
13194	1	1	3		1	2	3				0	0	0	0	0	0
32145	1	1	3		1	2	1				1	1	1	0	0	0
13388	1	1	2		0	2	2	0	1		0	0	1	1	1	0
89174	1	1	2		1	1	1				2	0	0	1	1	0
34085	1	1	2		0	1	2	0	1		1	1	0	1	1	0
61106	1		2		0	2	1	0	1		1	1	0	1	0	3
30087	1	1	1		0	2	2	0	1		1	1	0	0	0	0
11215	1	1	3		1	2	1				0	1	0	0	0	0
11187	1	1	2		0	2	2	0	0		1	0	0	1	1	0
23007	1	1	2		0	2	2	0	1		1	1	0	0	0	0
16309	1	1	2		1	2	2				1	1	1	0	0	0
41210	1	1	1		0	2	2	1	0		1	0	0	1	1	0
35245	1	1	1		0	1	2	0	1		1	0	0	0	0	0
98064	1	1	3		0	1	2	0	0		1	1	0	1	0	0
13387	1	1	3		0	2	2	1	0		0	0	1	0	1	3
25197	1	1	2		0	2	3	0	0		1	0	0	0	0	0
7088	1	1	3		0	2	3	1	0		0	1	0	0	0	0
62441	1	1	3		1	2	2				1	0	0	0	0	0
67024	1	1	2		0	1	3	0	1		1	0	0	1	1	0
59109	1	1	3		0	2	1	0	0		1	0	1	0	0	0
5002	1	1	3		1	2	2				0	1	0	0	0	0
36018	1	1	2		0	1	3	0	0		1	0	0	1	0	0
43329	1	1	2		0	1	3	0	0		1	1	1	1	1	0
106245	1	1	3		1	1	2				1	1	0	0	1	0
107083	1	1	1		0	1	2	0	1		1	0	0	1	1	0
16344	1		1		0	2	2	0	1		1	1	0	0	0	0
13178	1	1	3		1	2	1				1	0	0	1	0	0
111225	1	1	3		0	2	2	1	1		0	0	0	1	1	0
7135	1	1	3		0	2	3	1	0		0	1	0	0	0	0
66179	1	0	2		1	1	1				1	0	1	1	1	0
61182	1	1	2		0	2	1	0	1		1	1	0	1	0	0
106192	1	1	3		0	1	2	0	1		1	1	0	0	1	0
66288	1	1	1		0	1	3	0	0		1	1	0	0	0	0
1152	1	1	2		0	1	2	1	0		1	0	0	0	0	0
29092	1		3		1	2	2				0	1	0	0	0	0
7034	1	1	2		0	2	2	0	0		1	1	1	0	0	0
45221	1	1	3		1	2	3				1	1	0	0	0	0
10112	1	1	3		0	2	2	0	1		0	1	0	0	0	0
66231	1	1	3		1	1	2				1	1	0	0	0	0
78003	1		1		0	1	2	0	0		2	0	0	0	0	0
52089	1		3		0	2	2	0	1		0	1	0	1	0	0
37126	1	1	3		0	2	2	0	1		1	0	0	1	1	1
66180	1	0	2		0	1	1	0	1		1	1	1	1	1	0
66175	1	1	3		0	1	1	0	1		1	0	0	1	1	0
44332	1	1	3		0	1	2	0	0		1	0	0	0	1	0
47352	1	1	3		0	2	3	0	0		1	0	0	1	1	0
61335	1	1	1		1	2	1				0	1	0	0	0	0
25232	1	1	3		1	2	2				1	1	0	0	0	0
14271	1	1	1		1	2	2				1	1	0	0	0	0
66143	1	1	2		0	1	2	0	1		2	0	0	1	1	0	1
33263	1	1	1		0	2	2	0	0		1	1	0	1	1	0
93206	1	1	2		0	1	2	0	1		1	0	0	1	0	0
28069	1	1	3		1	2	2				0	1	0	0	0	0	1
50034	1	1	2		0	1	2	0	1		1	0	0	1	1	0
27228	1	1	2		1	2	1				1	1	0	0	0	0
29015	1	1	2		0	2	2	0	1		1	1	0	0	0	0
85133	1	1	1		0	1	3	0	1		1	1	0	0	0	0
37117	1	1	3		1	2	1				0	1	0	0	0	0
12079	1	1	3		1	1	1				1	1	1	0	0	0
15374	1	1	2		0	2	3	0	1		1	0	0	1	0	0
16009	1	1	2		0	2	2	1	0		1	1	0	0	0	0
10297	1	1	1		0	2	2	0	0		2	0	0	1	0	0
15072	1	1	2		1	2	1				1	0	1	0	1	0
30388	1	1	2		0	2	2	0	1		1	0	0	1	1	3
8015	1	1	3		1	2	1				1	1	0	0	1	1
97189	1	1	3		0	1	3	0	0		0	0	1	1	1	0
25086	1		3		0	2	2	0	1		1	1	1	0	0	0
35198	1	1	2		1	1	1				1	1	0	1	1	0
65257	1	1	3		0	2	1	1	0		1	0	1	0	0	0
92351	1	1	2		0	1	2	0	1		1	0	0	0	0	0
23408	1	1	2		0	2	3	0	1		1	0	0	1	1	0
77242	1	1	3		0	1	3	0	0		1	0	0	1	1	0
104042	1	1	1		0	1	2	0	1		1	1	0	1	1	0
64211	1	1	2		0	2	2	0	0		1	0	0	0	0	0
32437	1	1	2		1	2	2				1	0	1	0	0	0
56240	1	1	2		0	2	3	0	1		1	1	0	0	0	0
9043	1	1	2		1	1	2				0	1	0	0	0	0
13074	1	1	3		0	2	2	1	0		1	1	0	0	0	1
39068	1	1	2		1	1	2				1	1	1	1	1	0
107212	1	1	2		0	1	1	0	1		1	1	1	1	1	0	1
107049	1	1	3		1	1	2				1	0	1	1	1	0
7008	1	0	2		0	2	2	0	1		1	1	0	0	0	0
38332	1	1	2		0	1	2	0	0		1	0	0	1	1	0
63116	1	1	2		0	1	2	0	0		2	0	0	1	0	0
92103	1	1	2		0	1	1	1	0		1	1	0	1	1	0
70222	1	1	2		0	1	2	0	1		1	1	0	1	1	0
11037	1		3		0	2	2	1	0		0	1	0	0	0	0
89115	1	1	2		0	1	2	0	1		1	0	0	0	1	0
75034	1		2		0	2	3	0	0		1	1	0	0	0	0
29203	1	1	3		1	2	2				0	1	1	1	0	0
28166	1	1	1		0	2	2	1	0		0	1	0	0	0	0
42228	1	1	3		0	1	2	0	1		1	0	0	0	0	1
31256	1	1	1		0	1	2	0	1		1	0	0	0	1	0
69268	1		1		0	1	2	0	0		1	1	0	1	0	0
46139	1	1	3		0	2	3	0	0		1	0	0	1	1	0
40273	1	1	2		0	1	1	0	1		1	0	1	1	1	0
92200	1	1	2		1	1	2				1	1	0	0	0	0
62053	1	1	3		0	2	2	0	1		1	0	0	1	1	0
31035	1	1	1		1	1	1				1	1	0	1	1	0
67205	1		2		0	1	1	0	1		1	0	0	1	1	0
64353	1	1	3		0	2	1	0	1		1	1	0	0	0	0
84039	1	1	3		0	1	2	0	1		1	1	0	0	0	0
64339	1	1	2		0	2	2	0	1		1	0	0	0	0	3
17178	1		2		0	1	2	0	0		2	1	0	1	1	1
11208	1	1	2		1	2	1				1	1	0	0	0	0	1
22019	1	1	2		1	1	1				1	0	1	0	0	3
30131	1	1	2		0	2	2	1	0		1	1	0	0	0	0
40145	1	1	2		0	1	2	0	0		1	1	0	1	1	0
15258	1	1	2		1	2	1				0	0	1	1	1	0
88112	1	1	1		0	1	2	0	1		1	0	0	0	1	0
64271	1	1	3		1	2	2				0	1	0	0	0	1
16041	1	1	3		1	2	2				1	0	0	1	1	0
60002	1	1	3		1	1	2				1	1	0	0	0	0
24058	1	1	3		0	2	2	1	0		1	1	0	0	0	0
17284	1	1	1		0	1	3	0	1		1	1	0	0	0	0
41049	1	1	3		1	2	3				0	1	1	1	0	0
78124	1	1	1		0	1	2	0	0		1	1	0	1	0	0
16182	1	1	2		1	2	2				1	1	0	0	0	0
2078	1	1	2		1	1	1				1	1	1	0	0	0
35223	1	1	2		0	1	3	0	0		1	0	0	0	1	0
42207	1	1	2		0	1	2	0	1		1	1	0	1	0	0
21301	1	1	3		1	1	2				1	1	0	0	0	0
59252	1	1	3		0	2	1	0	1		0	1	0	0	0	0
64253	1	1	2		0	2	2	0	1		1	1	0	1	0	0
46136	1	1	1		0	2	3	1	0		1	1	0	0	0	0
64209	1	1	2		1	2	1				1	1	0	0	0	0
31326	1	1	2		0	1	1	0	0		1	0	0	1	1	0
106206	1	1	2		0	1	2	0	1		1	1	1	0	1	0
97071	1	1	1		0	1	3	0	0		1	1	0	0	1	0
26150	1	1	3		1	2	3				0	0	1	1	1	0
12134	1	1	2		0	1	2	0	0		1	0	0	1	0	0
93148	1		3		0	1	2	0	1		1	0	0	0	1	0
80196	1	1	3		0	2	2	0	1		1	1	0	0	0	0
64156	1	1	3		1	2	2				1	1	0	0	0	0
66312	1	1	3		0	1	3	0	0		0	1	0	0	0	0
28079	1	1	2		0	2	2	0	0		1	1	0	0	0	0
36025	1	1	2		0	1	3	0	1		1	1	1	0	0	0
20232	1	1	2		1	2	2				1	0	0	0	0	0
6048	1	1	3		0	2	2	1	1		0	1	0	0	0	1
13094	1	1	1		0	2	1	1	0		1	1	0	1	0	1
29325	1	1	3		0	2	3	0	0		1	0	0	0	0	1
106135	1	1	3		0	1	2	0	1		1	0	1	0	1	0
85018	1	1	2		0	1	2	0	1		1	1	0	0	0	0
41018	1	0	3		1	2	3				1	0	0	0	0	0
60097	1	1	2		1	1	1				1	0	1	1	0	0
81128	1	1	2		1	1	1				1	1	0	1	1	0
16123	1	1	3		1	2	2				1	1	0	0	0	0
22356	1	1	3		1	1	2				1	1	0	0	0	0
7210	1	1	3		0	2	2	1	0		1	0	0	0	1	0
64046	1	1	2		0	2	1	0	0		1	0	0	1	1	0
8031	1	1	3		1	2	1				0	0	0	0	0	0
108051	1	1	2		0	1	2	0	1		1	0	1	1	1	0
49041	1	1	2		1	1	1				1	0	0	1	1	0
64008	1	1	3		1	2	2				1	1	0	0	0	0
63254	1	1	3		1	1	2				1	1	0	0	0	0
24270	1	1	2		0	2	2	0	0		1	0	0	1	1	0
63245	1	1	3		1	1	3				2	0	0	0	0	0
33145	1	1	3		1	2	2				1	0	0	1	0	0
83076	1	1	1		0	1	2	0	0		1	1	0	1	0	0
61359	1		3		1	2	2				1	0	0	0	0	0
60295	1	1	2		0	1	2	0	0		2	0	0	1	1	3
43102	1	1	3		0	1	3	0	1		1	0	0	0	0	0
89080	1		2		0	1	2	0	1		1	1	0	0	0	0
81154	1	1	2		0	1	2	0	1		1	0	0	0	1	0
49146	1	1	1		0	1	2	0	0		1	0	0	0	1	0
86002	1	1	3		0	1	2	0	1		1	0	1	1	0	0
65239	1	1	3		1	2	3				1	0	0	1	0	0
24055	1	1	3		0	2	3	1	0		1	1	0	0	0	0
16014	1	1	2		0	2	1	0	1		1	1	0	0	0	0
32276	1	1	3		0	2	3	0	1		1	0	1	1	0	0
8134	1	1	2		1	2	2				1	0	1	1	1	0
35255	1	1	3		0	1	2	0	1		1	1	0	1	0	0
14176	1	1	3		0	2	3	0	1		0	1	0	1	0	0
8144	1	0	3		1	2	3				1	1	1	1	0	3
88187	1	1	3		1	1	2				1	1	0	0	0	0
51126	1		1		0	1	2	0	1		1	0	0	1	1	0
12245	1	0	2		1	1	2				1	1	0	1	0	0
23030	1	1	3		1	2	1				1	1	0	0	0	0
2073	1	1	3		0	1	2	0	0		1	0	0	0	0	1
31376	1	1	2		0	1	2	0	0		1	0	0	1	0	0
63050	1	1	2		0	1	2	0	1		1	0	0	1	1	0
63043	1		3		0	1	2	0	0		1	0	0	1	1	0
90183	1	1	1		0	1	2	0	1		1	1	0	0	0	0
39242	1		2		0	1	2	0	1		1	0	0	1	1	0
63018	1	1	2		0	1	2	0	0		1	1	0	0	1	0
7059	1	1	3		0	2	2	1	0		0	1	0	0	0	1
109218	1	1	3		0	1	1	0	1		1	1	0	0	1	0
34259	1	1	3		1	1	2				1	1	0	1	0	0
15370	1	1	1		0	2	2	0	1		1	0	1	1	1	0
42111	1	1	1		0	1	2	0	1		0	0	0	1	1	0
50048	1	1	2		1	1	2				1	0	0	1	1	0
62418	1	1	2		1	2	1				1	1	0	1	0	0
27255	1	1	3		1	2	2				1	0	1	1	1	0
62411	1	1	1		0	2	2	0	1		1	1	0	0	0	0
95003	1	1	2		0	1	3	0	1		1	0	0	1	1	3
8029	1	1	3		1	2	2				0	0	0	0	0	1
83077	1		1		0	1	2	0	1		1	1	0	0	0	0
69049	1	1	1		0	1	2	0	1		1	1	0	0	1	0
40147	1	1	2		1	1	2				1	0	1	0	1	0
16265	1	1	1		0	2	2	0	1		1	0	0	0	0	0
7196	1	1	3		0	2	3	1	0		0	1	0	0	0	0
89085	1	1	3		0	1	2	0	1		1	1	0	0	0	1
7090	1	1	3		1	2	2				0	1	1	0	0	0
34181	1	1	1		0	1	2	0	0		1	1	0	1	0	0
62320	1	1	2		0	2	2	0	1		1	1	0	0	0	0
112003	1	1	3		1	2	2				1	0	1	0	0	0
73055	1	1	3		1	1	2				0	1	0	0	0	0
60246	1	1	2		1	1	2				1	0	0	1	1	0
23177	1	1	3		1	2	2				0	0	0	1	1	0
7211	1	1	3		0	2	3	0	1		0	1	0	0	0	0
62284	1		2		0	2	2	0	1		1	1	0	1	1	0
7108	1	1	3		1	2	2				0	1	0	0	0	0
103072	1	1	2		0	1	2	1	0		1	0	0	1	1	0
T004202	1	1	2		0	1	2	0	1		1	1	0	0	0	0
5106	1		3		0	2	2	0	1		0	0	1	0	0	3
28058	1	1	2		0	2	3	1	0		1	1	0	0	0	0
81266	1	1	3		0	1	1	0	1		1	0	1	1	1	0
68017	1	1	1		1	2	3				1	1	0	0	0	0
93292	1	1	1		0	1	3	0	0		1	1	0	0	0	0
34110	1	1	3		1	1	2				1	1	0	1	0	1
78005	1	1	2		0	1	2	0	1		1	1	0	1	1	0
53362	1		1		0	2	2	0	1		1	1	0	0	0	0
35209	1	1	2		1	1	1				2	1	0	0	0	0
106291	1	1	2		0	1	2	0	1		1	0	0	0	1	0
20035	1	1	2		0	2	2	0	1		1	1	0	0	0	0
86254	1	1	2		0	1	1	0	1		1	0	0	0	0	0
29110	1		3		1	2	2				0	1	0	0	0	0
64103	1	1	3		0	2	2	0	1		1	0	0	1	1	0
62035	1	1	3		0	2	3	0	1		0	0	0	0	1	3
31037	1		3		1	1	2				1	1	0	0	1	0
13206	1	1	2		0	2	2	1	0		1	1	0	0	0	0
40307	1	1	2		0	1	2	0	1		1	0	1	0	1	0	1
50104	1	1	2		0	1	1	0	1		1	1	0	0	0	0
51166	1	1	3		0	1	2	0	1		2	0	0	1	1	0
T004187	1	1	3		1	1	2				1	0	0	0	0	0
36221	1	1	1		0	1	2	0	0		1	0	0	0	0	0
36171	1	1	2		1	1	2				1	1	0	0	1	0
108007	1	1	2		0	1	2	0	1		2	1	0	0	1	0
111025	1	1	2		1	2	1				1	0	0	1	1	0
11167	1	1	3		0	2	2	0	1		0	1	0	0	0	0
27315	1	1	3		1	2	3				0	0	0	1	0	0
62051	1	1	2		0	2	2	0	1		1	1	0	1	0	0
44041	1	1	2		0	1	1	0	1		1	1	1	1	1	0
108123	1	1	2		0	1	2	0	1		1	0	0	0	1	0
32121	1	1	3		1	2	2				1	0	0	0	1	0
103218	1	1	1		0	1	2	0	1		1	1	0	0	0	0
16098	1		3		1	2	2				0	1	0	0	0	0
78011	1		1		0	1	2	0	1		2	0	0	0	0	0
30019	1	1	3		0	2	2	0	1		1	0	0	1	1	0
109074	1	1	3		0	1	2	0	1		1	1	0	0	1	0
37224	1	1	2		0	2	2	0	1		0	0	0	1	1	0
6159	1	1	3		1	2	2				0	1	0	0	1	0
36203	1	1	2		0	1	3	0	1		1	1	0	1	1	0	1
55054	1	1	1		0	2	1	0	1		1	1	0	1	0	1
33061	1	1	3		1	2	3				0	1		0	0	0
8114	1	1	2		0	2	2	0	0		1	0	0	1	1	0
6145	1	1	3		0	2	2	1	0		0	1	0	1	0	0
2034	1	1	3		1	1	2				1	1	0	0	0	0
79054	1	1	3		1	1	2				1	1	0	0	0	0
46048	1		1		0	2	2	0	0		1	0	0	1	0	0
52203	1	1	2		0	2	2	0	1		1	1	0	0	0	0
23036	1	1	3		1	2	2				0	1	1	0	0	0
54341	1	1	2		1	1	2				1	1	0	0	0	0
5074	1	1	3		1	2	2				0	1	0	0	0	1
24060	1	1	3		1	2	3				0	1	0	1	1	0
60162	1	1	3		1	1	2				0	0	0	0	0	0
84080	1	1	3		0	1	2	1	0		1	1	0	0	0	0
71278	1	1	3		0	2	2	0	1		0	1	0	0	0	0
16110	1	1	2		1	2	1				1	0	0	1	1	0
22180	1	1	3		0	1	2	0	1		1	1	0	1	1	1
107078	1	1	2		1	1	2				1	1	0	0	1	0
48201	1		3		1	2	1				1	0	1	0	0	0
28083	1	1	1		0	2	2	0	1		1	1	0	0	0	0
61284	1		2		0	2	2	0	1		1	0	0	1	1	0
61280	1	1	2		0	2	3	0	0		1	1	0	1	0	0
71084	1	1	3		0	2	3	0	1		1	1	1	0	0	0
44244	1	1	3		0	1	1	0	1		0	0	1	1	1	0
11269	1	1	3		0	2	3	0	1		0	0	0	1	0	0
97188	1	1	2		0	1	3	0	1		0	1	0	0	0	1
5061	1	1	3		1	2	2				0	1	0	0	0	0
93118	1		1		0	1	2	0	1		1	0	0	1	0	0
92201	1	1	2		0	1	2	0	0		1	0	0	1	1	0
21153	1		1		0	1	3	0	1		1	0	0	1	1	0
83202	1	1	2		0	1	2	0	1		1	0	0	1	1	0
54184	1	1	1		0	1	2	0	1		1	1	0	1	0	0
1128	1	1	2		0	1	2	0	1		1	1	0	0	0	0
50161	1	1	2		1	1	2				1	0	0	1	1	0
67295	1	1	2		0	1	2	0	0		1	1	0	1	0	0
106121	1	1	3		0	1	2	0	1		1	0	0	1	1	0
108151	1	1	2		0	1	2	0	1		1	0	0	1	1	0
22175	1	1	3		1	1	2				1	0	0	1	1	0
23176	1	0	2		1	2	1				1	1	0	0	0	0
26154	1	1	3		0	2	2	0	1		1	1	0	0	0	0
43031	1	1	3		0	1	3	0	0		0	0		0	1	0
6118	1	1	2		0	2	2	0	1		1	1	0	0	0	0
24099	1	1	2		0	2	3	0	0		0	1	1	0	0	0
61144	1		2		0	2	2	0	1		1	1	0	0	0	0
36016	1	1	2		0	1	1	0	1		1	1	0	1	0	0
60322	1	1	1		1	1	3				1	0	0	0	0	0
109134	1	1	2		0	1	2	0	1		1	0	0	0	1	0
70299	1		2		1	1	2				1	1	0	1	1	0
33398	1	1	2		0	2	1	0	0		1	1	0	1	0	0
61128	1	1	2		1	2	1				1	1	0	1	0	0
25029	1	1	3		1	2	2				1	1	0	0	0	0
42130	1		2		0	1	2	0	1		1	1	0	1	1	0
37060	1	1	1		1	2	2				1	1	0	1	1	0
54181	1	1	1		1	1	2				1	1	0	0	0	0
67027	1		1		0	1	2	0	0		1	0	0	0	0	0
112022	1	1	3		0	2	3	0	0		1	1	0	0	0	0
13207	1	1	3		0	2	2	1	0		1	0	0	0	0	1
33408	1	1	2		0	2	2	1	0		1	1	0	0	0	0
1140	1	1	2		0	1	1	0	0		0	1	1	1	1	0
25004	1		2		1	2	2				1	0	0	1	0	0
6106	1	1	3		1	2	2				1	0	1	0	0	0
31024	1	1	1		0	1	1	0	1		1	1	0	1	1	0
19329	1	1	2		0	2	3	0	1		1	0	0	1	1	3
61046	1	1	1		0	2	1	0	1		1	1	0	0	0	0
61015	1	1	2		0	2	2	1	0		0	1	0	0	0	1
25060	1	1	3		1	2	2				1	1	0	0	0	0
12012	1	1	2		0	1	2	0	1		1	0	0	0	1	0
36135	1	1	2		0	1	2	0	0		1	1	0	0	0	0
6094	1	1	2		0	2	2	0	1		0	1	0	1	0	0
23389	1	1	3		0	2	3	0	1		1	0	1	0	0	0
8170	1	1	1		1	2	2				1	1	0	0	0	0
60271	1	1	3		1	1	2				1	0	0	0	0	1
7019	1	1	3		0	2	2	1	0		0	1	0	0	0	1
20082	1	1	3		1	2	2				0	1	1	0	0	0
44022	1	1	3		0	1	2	0	0		1	1	0	1	0	0
49284	1	1	2		0	1	1	0	1		1	0	0	0	1	0
6065	1	0	3		0	2	2	1	0		0	1	1	0	0	0
92094	1	1	2		0	1	2	1	1		1	1	0	1	0	0
6058	1	1	3		1	2	2				0	1	0	0	0	0
47397	1	1	2		1	2	2				1	0	1	0	1	0
6054	1	1	3		1	2	2				0	1	0	0	0	1
10130	1	1	2		1	2	2				1	0	0	1	0	0
16280	1	0	3		1	2	2				0	1	0	0	1	0
87246	1		2		1	1	2				1	0	0	1	1	0
53026	1	1	3		0	2	2	0	1		1	1	0	0	0	0
30168	1	0	2		1	2	3				1	0	1	0	0	0
34235	1	1	3		0	1	2	0	0		1	0	0	0	1	0
68043	1	1	3		1	2	2				1	0	0	1	1	0
42263	1	1	2		1	1	2				1	1	0	0	1	0
22331	1	1	2		0	1	1	0	1		1	0	1	0	1	0
42044	1		2		0	1	2	0	1		1	1	1	0	1	0
27297	1	1	2		0	2	2	0	0		1	0	0	1	1	0
33009	1	1	2		0	2	2	0	0		1	0	0	1	1	0
28036	1		1		0	2	2	0	1		1	1	0	0	0	0
6037	1	1	3		0	2	2	0	1		0	1	0	0	0	0
31013	1	1	3		1	1	1				1	1	0	1	0	0
60363	1	1	1		0	1	2	0	1		1	1	0	0	0	0
60349	1		3		0	1	2	0	0		1	0	0	1	0	0
75135	1	1	3		0	2	2	0	1		1	0	0	0	1	0
37288	1	1	2		0	2	2	0	0		1	0	0	1	1	0
35042	1		2		0	1	2	0	1		1	0	0	1	1	0
58186	1	1	2		0	1	2	0	1		1	0	0	0	1	0
5035	1	1	3		0	2	2	0	0		0	1	0	0	0	1
38179	1	0	2		1	1	1				1	1	1	1	0	0
60304	1	1	1		0	1	3	0	0		1	0	0	0	1	0
34225	1	1	3		0	1	3	0	1		1	0	0	0	1	1
44361	1	1	2		0	1	3	0	0		2	1	0	1	0	0
48178	1		3		1	2	1				2	1	0	0	0	0
81031	1	1	3		0	1	1	0	1		1	0	0	1	1	0
83067	1	1	3		0	1	2	0	1		1	1	0	0	0	0
31073	1	1	3		0	1	2	0	0		1	1	0	0	0	0
63114	1		3		0	1	2	0	0		1	1	0	0	1	0
71016	1	1	3		1	2	2				0	0	0	1	0	0
40035	1	1	3		0	1	2	0	1		1	1	0	1	1	0
60255	1	1	1		0	1	2	0	0		1	0	0	1	1	0
14333	1	1	1		0	2	2	0	0		1	0	0	0	0	0
35221	1	1	3		0	1	2	0	1		1	0	1	1	1	0
40346	1	1	2		0	1	2	0	1		1	1	0	0	0	1
30027	1	1	3		1	2	2				1	1	0	0	0	3
2089	1	1	3		0	1	2	0	1		1	1	0	0	0	1
105334	1	1	3		1	1	1				1	0	1	1	1	0	1
26100	1	1	2		1	2	1				1	0	1	1	1	0
30012	1	1	3		0	2	2	0	0		0	0	0	1	0	0
106160	1	1	3		0	1	2	0	1		1	0	0	0	1	0	1
6021	1	0	3		1	2	2				0	1	0	1	0	0
41299	1		3		1	2	3				1	0	0	0	0	1
10217	1	1	3		0	2	2	0	1		0	1	0	0	0	0
60194	1		2		0	1	1	0	0		1	1	0	1	0	0
30059	1	1	3		0	2	2	0	0		1	1	0	0	1	0
33392	1	1	1		0	2	2	0	1		1	1	0	1	1	0
78182	1		1		0	1	2	0	1		2	0	0	1	1	0
71398	1	1	1		0	2	2	0	0		1	0	0	1	0	0
112280	1	1	3		0	2	3	0	0		0	1	0	0	0	0
6039	1	1	3		1	2	2				1	1	0	0	0	0
71236	1	1	1		1	2	1				1	1	0	1	0	0
52167	1	1	2		0	2	1	0	1		1	0	0	1	1	0
45037	1	1	2		0	2	2	0	1		1	0	0	1	1	0
34172	1	1	2		0	1	2	0	0		1	0	0	1	1	0
35289	1	1	3		0	1	3	0	1		1	1	0	1	0	0
37002	1	1	3		0	2	2	0	0		1	1	0	0	0	0
6012	1		3		0	2	2	0	1		0	1	0	0	0	0
15160	1	1	3		0	2	1	0	0		0	1	0	0	0	0
21091	1	1	2		0	1	2	0	0		1	0	0	0	0	0
13304	1	1	3		0	2	2	0	0		0	1	0	1	1	0
13253	1		3		0	2	1	1	0		0	1	1	0	0	0
60072	1		3		0	1	1	0	1		1	1	0	0	1	0
60066	1	0	1		0	1	2	0	1		1	1	0	1	1	0
60037	1	1	3		0	1	3	0	0		0	1	0	0	0	0
T004011	1	1	2		0	1	2	0	0		1	0	0	1	1	0
23003	1	0	3		1	2	2				1	1	0	0	0	1
39299	1		1		0	1	3	0	1		1	0	0	0	1	0
60026	1	1	3		1	1	2				0	1	1	0	0	1
109132	1		2		0	1	2	0	1		1	1	1	0	1	0
47053	1	1	3		0	2	2	0	0		1	0	0	0	0	0
29310	1	1	3		1	2	2				1	0	1	1	0	0
45262	1	1	3		1	2	2				1	1	0	0	0	0
59307	1	1	2		0	2	2	0	1		1	1	0	0	0	0
1143	1	1	1		0	1	2	0	0		1	0	0	1	0	0
97020	1	1	3		1	1	3				1	1	0	0	1	0
59283	1	1	2		0	2	2	0	1		1	0	0	1	1	0
40003	1	1	2		0	1	1	0	1		1	1	0	0	0	3
85001	1	1	3		0	1	3	0	1		1	1	1	0	0	0
89278	1	1	3		1	1	2				1	1	0	0	0	0
13087	1	1	2		1	2	1				1	1	0	0	0	0
63030	1	1	2		1	1	2				1	1	0	0	0	0
28364	1	1	3		1	2	2				0	1	0	0	0	0
28057	1	1	2		1	2	1				1	1	0	0	0	0
110024	1		2		0	1	2	0	0		1	1	0	1	0	0
12291	1	1	2		1	1	1				1	1	1	1	0	0
54033	1	1	3		1	1	2				1	1	0	0	0	0	1
46102	1	1	1		0	2	3	0	0		1	0	0	1	0	0
24128	1	1	3		0	2	2	0	1		0	0	1	1	1	0
65166	1	1	3		0	2	1	0	0		1	1	0	0	0	0
39020	1	1	3		1	1	2				0	1	0	0	0	1
84106	1		3		0	1	2	1	1		1	0	0	1	1	0
19301	1	1	3		1	2	1				1	1	1	1	1	0
8002	1	1	2		1	2	1				1	1	1	0	0	0
59172	1	1	2		0	2	2	0	1		1	1	0	0	0	0
24206	1	1	2		0	2	2	0	0		2	1	0	0	0	0
45089	1	1	2		0	2	2	0	1		1	0	0	1	1	0
61020	1	1	2		0	2	2	0	1		1	0	0	1	1	0
9165	1	1	2		1	1	2				1	1	0	1	0	0
77126	1	1	3		0	1	2	0	1		0	1	0	0	1	1
48117	1	1	3		0	2	3	0	1		1	0	1	1	1	0
28127	1	1	3		0	2	3	1	0		0	1		0	0	0
59112	1	1	1		0	2	2	0	1		1	0	0	0	0	0
104117	1	1	2		0	1	2	0	1		1	0	0	1	1	0
66017	1	1	3		0	1	2	0	0		1	0	1	1	1	0
40122	1	1	3		0	1	3	0	0		1	1	0	0	0	0
111112	1	1	2		0	2	2	1	1		1	0	0	1	0	0
24243	1	1	2		0	2	1	0	1		1	0	1	1	0	0
1094	1	1	2		1	1	2				1	0	0	0	0	0
68219	1	1	3		0	2	3	0	1		0	1	0	0	0	0
59073	1	1	2		0	2	2	0	1		1	0	1	1	0	0
28269	1	1	1		0	2	2	0	0		1	0	0	0	0	0
71063	1	1	2		1	2	2				1	0	1	0	0	0
1027	1	0	2		0	1	2	0	1		1	0	0	1	1	0
26077	1	1	3		1	2	3				0	1	0	0	0	0
59034	1	1	2		0	2	2	0	1		0	0	0	1	1	3
14269	1	1	3		0	2	2	1	0		1	1	0	0	0	0
6056	1		3		1	2	3				0	1	0	1	1	0
22029	1	1	2		0	1	1	0	0		1	1	0	1	1	0
1070	1		1		0	1	2	0	0		1	1	0	0	1	0
10160	1	1	3		1	2	1				1	0	1	0	0	0
76007	1	1	3		0	1	3	1	1		0	0	0	1	1	0
32130	1	1	3		0	2	2	0	1		1	0	0	0	0	0
52090	1	1	3		0	2	2	0	0		0	1	0	1	0	0
16258	1	1	3		0	2	2	0	1		0	0	0	0	1	0
38180	1	1	2		0	1	1	0	1		1	1	0	0	1	0
103046	1	1	3		1	1	1				1	1	0	1	0	0
65176	1	1	3		0	2	2	0	1		1	0	1	1	0	0
20291	1	1	2		0	2	1	0	1		1	1	0	0	0	0
26181	1	1	2		0	2	2	0	1		1	1	0	0	0	0
32178	1	1	3		0	2	1	0	0		0	1	0	0	0	0
58232	1	1	2		0	1	1	0	1		2	1	0	1	0	0
87085	1	1	2		1	1	3				0	0	0	0	0	0
104010	1	1	2		0	1	2	0	1		1	1	0	0	1	0
35162	1	1	2		0	1	2	0	1		1	0	0	1	1	0
61009	1	1	2		1	2	1				1	1	0	0	0	0
69127	1	1	3		0	1	1	0	1		1	1	1	0	1	0
58188	1	1	3		0	1	2	0	1		1	1	0	0	0	0
70277	1		3		0	1	2	0	1		1	1	0	0	0	0
91109	1	1	3		0	1	3	0	0		1	1	1	1	0	0
58166	1		3		1	1	2				1	0	0	0	0	0
58160	1		1		0	1	3	0	1		1	0	0	0	0	0
7178	1	1	2		0	2	2	1	0		1	1	0	0	0	0
52349	1		2		0	2	1	0	1		1	1	0	1	0	0
58150	1		1		0	1	3	0	1		1	1	0	0	0	0
58140	1	1	2		0	1	2	0	1		1	1	1	0	0	0
69150	1	1	3		1	1	3				1	0	0	0	1	0
26083	1	1	3		1	2	2				0	1	0	0	0	0
2017	1	1	3		1	1	2				1	0	0	0	0	1
10172	1	1	3		0	2	2	0	0		0	0	0	0	0	0
58123	1	1	3		0	1	2	0	1		1	0	0	1	1	0
58120	1	1	3		1	1	2				1	0	1	0	0	0
58114	1		2		0	1	2	0	1		1	1	0	0	0	0
45223	1	1	3		0	2	2	0	1		1	0	1	1	1	0
36326	1		2		0	1	1	0	0		1	1	0	1	0	0
13021	1	1	3		0	2	3	0	0		0	0	0	1	0	0
60398	1	1	3		1	1	2				0	1	0	0	0	0
21218	1		3		0	1	2	0	1		1	0	0	1	1	1
16200	1		2		1	2	2				0	0	0	1	1	0
93001	1	1	2		0	1	2	0	1		1	1	0	0	0	0
66043	1	1	3		0	1	3	0	1		0	1	0	0	0	3
58062	1	1	2		0	1	1	0	1		1	1	1	1	0	0
111005	1	1	2		0	2	2	0	1		1	1	0	1	1	0
20066	1	1	3		0	2	2	0	1		0	1	0	0	0	1
52189	1		2		0	2	1	0	1		1	1	0	1	1	0
11137	1	1	3		0	2	3	1	0		0	0	1	1	0	0
19138	1	1	3		0	2	1	0	1		0	1	1	0	0	1
8055	1	1	3		0	2	2	0	1		0	1	0	0	0	0
52038	1	1	2		0	2	1	0	1		1	1	1	0	0	0
11158	1		2		0	2	2	0	1		1	1	0	0	0	0
85431	1	1	2		0	1	2	0	1		1	0	0	0	1	0
53007	1	1	3		0	2	2	0	1		0	0	0	1	1	0
68005	1	1	3		0	2	2	0	1		1	0	0	0	0	0
7006	1		3		0	2	3	0	0		0	1	0	0	0	0
29127	1	1	1		0	2	2	0	1		1	1	0	1	0	0
91031	1	1	3		0	1	2	0	1		1	1	0	0	0	0
28111	1	1	3		0	2	2	0	1		0	0	1	1	0	0
47305	1	1	2		1	2	2				1	0	0	1	1	0
39338	1	1	3		0	1	2	0	1		1	0	0	1	0	0
7205	1	1	3		0	2	2	0	1		0	1	0	1	0	0
40186	1	1	1		0	1	2	0	1		1	0	0	1	1	0
93252	1	1	2		0	1	2	0	1		1	0	0	1	0	0
60391	1	1	3		0	1	2	0	0		1	0	0	1	0	0
2018	1		1		0	1	3	0	1		1	1	0	0	1	0
23114	1	1	1		1	2	1				1	1	1	0	0	0
39170	1	1	2		1	1	2				1	1	0	1	1	0
13095	1		3		0	2	3	1	0		0	1	0	0	0	0
61152	1	1	3		0	2	2	0	1		1	1	0	1	1	0
27086	1	1	2		1	2	3				0	0	0	0	1	0
86114	1	1	2		0	1	2	0	1		1	0	0	1	1	0
10198	1		3		1	2	2				0	1	0	0	0	0
14113	1		1		0	2	2	0	1		1	1	0	0	0	0
14285	1	1	3		0	2	2	1	0		0	1		1	0	1
14307	1	1	3		0	2	3	0	1		1	0	0	0	0	3
36249	1	1	3		1	1	2				1	0	0	0	1	0
61098	1	1	2		1	2	1				1	1	0	0	0	0
31342	1	1	2		1	1	3				1	0	0	1	0	0
81262	1	1	3		1	1	2				1	1	0	0	0	0
32338	1	1	3		1	2	2				1	1	0	0	0	1
16415	1	1	2		0	2	1	0	1		0	1	0	0	0	0
5033	1		3		0	2	2	0	0		1	1	0	0	0	0
71022	1	1	2		0	2	3	0	1		1	0	0	1	0	0
1083	1	1	2		0	1	2	0	0		1	1	0	0	0	0
69031	1	1	2		0	1	2	0	0		1	0	0	1	1	3
20046	1	1	3		1	2	2				1	1	0	0	0
30154	1	1	3		0	2	2	1	0		1	0	0	0	0	0
62293	1	1	3		0	2	2	0	0		1	1	1	0	0	0
22303	1	1	3		1	1	2				1	0	0	1	1	0
50149	1	1	3		1	1	2				1	0	0	0	0	0
106171	1	1	2		0	1	2	0	1		1	1	1	0	1	0
14352	1	1	3		0	2	2	1	0		1	0	0	1	1	0	1
108072	1	1	2		0	1	2	0	0		1	0	0	1	1	0
15069	1	1	2		1	2	2				1	1	1	1	1	0
21247	1	1	3		1	1	3				1	0	0	1	1	0
71153	1	1	3		0	2	3	0	1		1	1	0	0	0	0
T004204	1		3		1	1	2				0	1	0	0	0	0
30220	1	1	3		1	2	2				2	1	0	0	0	0
56019	1	1	3		1	2	3				0	1	1	0	1	0
50068	1	1	2		1	1	2				1	0	0	1	1	0
6152	1	1	2		1	2	2				0	1	0	1	0	0
56001	1	1	3		0	2	2	0	0		1	1	0	0	0	0
33199	1	1	3		0	2	2	0	0		1	0	0	0	0	1
52064	1	1	2		0	2	2	0	0		0	1	0	0	0	0
109057	1	1	3		1	1	2				1	1	1	0	0	1
6134	1	1	2		1	2	1				1	1	0	0	0	0
19387	1	1	2		1	2	2				1	1	0	0	0	0
11190	1	1	3		0	2	1	0	1		1	0	1	0	0	0
23305	1	1	3		1	2	2				1	0	0	0	0	0
70366	1	1	1		0	1	2	0	1		1	1	0	1	0	0
10058	1	1	2		0	2	2	0	1		1	1	0	0	0	0
28155	1	1	2		1	2	1				1	1	0	0	0	0
19026	1	1	2		1	2	2				1	1	0	1	0	0
71324	1	1	2		0	2	2	0	1		1	1	0	0	0	0
[truncated: 3,169 more rows]
